# Supplementary material for: Exploring Language Impairment in Catalan-Dominant Bilinguals with Primary Progressive Aphasia: Preliminary Data
Source: Brain Sci. 2025 Nov 4;15(11):1193. doi: 10.3390/brainsci15111193 (PMC12650411; doi:10.3390/brainsci15111193)
Supplement: Supplementary file 1 [file brainsci-15-01193-s001.zip]

Archive with 10 entries (6 files):
- brainsci-3923615-supplementary/
- brainsci-3923615-supplementary/supplementary/
- brainsci-3923615-supplementary/supplementary/bibliografia.bib
- brainsci-3923615-supplementary/supplementary/PPA_CATCAT_supplementary material.pdf
- brainsci-3923615-supplementary/supplementary/PPA_CATCAT_supplementary material.tex
- brainsci-3923615-supplementary/__MACOSX/
- brainsci-3923615-supplementary/__MACOSX/supplementary/
- brainsci-3923615-supplementary/__MACOSX/supplementary/._bibliografia.bib
- brainsci-3923615-supplementary/__MACOSX/supplementary/._PPA_CATCAT_supplementary material.pdf
- brainsci-3923615-supplementary/__MACOSX/supplementary/._PPA_CATCAT_supplementary material.tex
