# Supplementary material for: Exploring Language Impairment in Catalan-Dominant Bilinguals with Primary Progressive Aphasia: Preliminary Data
Source: Brain Sci. 2025 Nov 4;15(11):1193. doi: 10.3390/brainsci15111193 (PMC12650411; doi:10.3390/brainsci15111193)
Supplement: Supplementary file 1 [file brainsci-15-01193-s001.zip › brainsci-3923615-supplementary/supplementary/bibliografia.bib]

%% This BibTeX bibliography file was created using BibDesk.
%% https://bibdesk.sourceforge.io/

%% Created for Io at 2025-10-15 16:39:14 +0200 


%% Saved with string encoding Unicode (UTF-8) 


@article{greenabutalebi2013,
	author = {David W. Green and Jubin Abutalebi},
	date-added = {2025-10-15 16:37:40 +0200},
	date-modified = {2025-10-15 16:39:11 +0200},
	doi = {10.1080/20445911.2013.796377},
	journal = {Journal of Cognitive Psychology},
	number = {5},
	pages = {515-530},
	title = {Language control in bilinguals: the adaptive control hypothesis},
	volume = {25},
	year = {2013}}

@book{benitezburraco2010,
	author = {Antonio {Ben{\'\i}tez Burraco}},
	date-added = {2025-10-07 10:29:20 +0200},
	date-modified = {2025-10-07 10:30:22 +0200},
	publisher = {Revert{\'e}},
	title = {Genes y lenguaje: Aspectos ontogen{\'e}ticos, filogen{\'e}ticos y cognitivos},
	year = {2010}}

@article{yang2013,
	author = {Charles Yang},
	date-added = {2025-09-29 16:50:54 +0200},
	date-modified = {2025-09-29 16:52:29 +0200},
	journal = {Proceedings of the National Academy of Sciences of the Unitated States of America},
	number = {16},
	pages = {6324-6327},
	title = {Ontogeny and phylogeny of language},
	volume = {110},
	year = {2013}}

@book{berwickchomskyes,
	author = {Robert C. Berwick and Noam Chomsky},
	date-added = {2025-09-29 16:41:18 +0200},
	date-modified = {2025-09-29 16:50:51 +0200},
	publisher = {Kair{\'o}s},
	title = {?`{P}or qu{\'e} solo nosotros? Evoluci{\'o}n y lenguaje},
	year = {2016}}

@article{penacasanovaetal2022,
	author = {Jordi Pe{\~n}a-Casanova and Laia Vinaixa and Faustino Di{\'e}guez-Vide and N. Gramunt-Fombuena and A. Soler-Campillo},
	date-added = {2025-09-23 09:55:00 +0200},
	date-modified = {2025-09-23 10:03:47 +0200},
	doi = {10.1016/j.nrl.2019.07.002},
	journal = {Neurolog{\'\i}a},
	pages = {596-603},
	title = {Assessment of aphasia: dialectal and cultural considerations in neurology},
	volume = {37},
	year = {2022},
	bdsk-url-1 = {https://doi.org/10.1016/j.nrl.2019.07.002}}

@unpublished{salmonsmuntane2025norms,
	author = {Io Salmons and Helena Muntan{\'e}-S{\'a}nchez},
	date-added = {2025-09-19 17:42:45 +0200},
	date-modified = {2025-09-19 17:44:31 +0200},
	note = {Under review},
	title = {Adaptation and normative data for the {C}omprehensive {A}phasia {T}est in {C}atalan ({CAT-CAT})},
	year = {2025}}

@article{jimenezsalcedo2018,
	author = {Jim{\'e}nez-Salcedo, Juan},
	date-added = {2025-09-19 17:36:07 +0200},
	date-modified = {2025-09-19 17:37:37 +0200},
	doi = {10.1515/multi-2018-0030},
	journal = {Multilingua},
	number = {155-168},
	title = {A minoritized languages on both sides of the border: legal framework and language policy of {C}atalan in {A}ndorra and {C}atalonia},
	volume = {2},
	year = {38},
	bdsk-url-1 = {https://doi.org/10.1515/multi-2018-0030}}

@article{henrygrasso2018,
	author = {Maya L. Henry and Stephanie M. Grasso},
	date-added = {2025-09-19 17:22:08 +0200},
	date-modified = {2025-09-19 17:24:12 +0200},
	doi = {10.1055/s-0038-1660782},
	journal = {Seminars in speech and language},
	number = {3},
	pages = {231-241},
	title = {Assessment of individuals with {P}rimary {P}rogressive {A}phasia},
	volume = {39},
	year = {2018},
	bdsk-url-1 = {https://doi.org/10.1055/s-0038-1660782}}

@article{rysopetal2025,
	author = {Anna Uta Rysop and Tanja Grewe and Caterina Breitenstein and Ferdinand Binkofski and Mandy Roheger and Nina Unger and Agnes Fl{\"o}el and Marcus Meinzer},
	date-added = {2025-08-10 18:45:48 +0200},
	date-modified = {2025-08-10 18:47:17 +0200},
	doi = {10.3390/brainsci15070742},
	journal = {Brain Sciences},
	number = {7},
	pages = {742},
	title = {Feasibility of Home-Based Transcranial Direct Current Stimulation with Telerehabilitation in Primary Progressive Aphasia---A Case Series},
	volume = {15},
	year = {2025},
	bdsk-url-1 = {https://doi.org/10.3390/brainsci15070742}}

@article{hardyetal2023,
	author = {Chris J. D. Hardy and Cathleen Taylor-Rubin and Beatrice Taylor and Emma Harding and Aida Suarez Gonzalez and Jessica Jiang and Laura Thompson and Rachel Kingma and Anthipa Chokesuwattanaskul and Ffion Walker and Suzie Barker and Emilie Brotherhood and Claire Waddington and Olivia Wood and Nikki Zimmermann and Nuriye Kupeli and Keir X. X. Yong and Paul M. Camic and Joshua Stott and Charles R. Marshall and Neil P. Oxtoby and Jonathan D. Rohrer and Anna Volkmer and Sebastian J. Crutch and Jason D. Warren},
	date-added = {2025-08-10 18:04:09 +0200},
	date-modified = {2025-08-10 18:08:41 +0200},
	doi = {10.1002/alz.13415},
	journal = {Alzheimer's and Dementia},
	number = {1},
	pages = {198-210},
	title = {Symptom-led staging for semantic and non-fluent/agrammatic variants of primary progressive aphasia},
	volume = {20},
	year = {2023},
	bdsk-url-1 = {https://doi.org/10.1002/alz.13415}}

@article{thompsonetal2012,
	author = {Cynthia K. Thompson and Soojin Cho and Chien-Ju Hsu and Christina Wieneke and Alfred Rademaker and Bing Bing Weitner and M. Marsel Mesulam and Sandra Weintraub},
	date-added = {2025-08-10 17:51:54 +0200},
	date-modified = {2025-08-10 17:54:45 +0200},
	doi = {10.1080/02687038.2011.584691.},
	journal = {Aphasiology},
	number = {1},
	pages = {20-43},
	title = {Dissociations between fluency and agrammatism in primary progressive aphasia},
	volume = {26},
	year = {2012},
	bdsk-url-1 = {https://doi.org/10.1080/02687038.2011.584691.}}

@article{baquemachuca2023,
	author = {Lorraine Baqu{\'e} and Mar{\'\i}a-Jes{\'u}s Machuca},
	date-added = {2025-08-10 17:33:53 +0200},
	date-modified = {2025-08-10 17:34:53 +0200},
	doi = {10.3390/languages8010045},
	journal = {Languages},
	number = {1},
	pages = {45},
	title = {Hesitations in primary progressive aphasia},
	volume = {8},
	year = {2023},
	bdsk-url-1 = {https://doi.org/10.3390/languages8010045}}

@article{bohaetal2015,
	author = {Hugo Botha and Joseph R. Duffy and Jennifer L. Whitwell and Edythe A. Strand and Mary M. Machulda and Christopher G. Schwarz and Robert I. Reid and Anthony J. Spychalla and Matthew L. Senjem and David T. Jones and Val Lowe and Clifford R. Jack and Keith A. Josephs},
	date-added = {2025-08-10 17:30:27 +0200},
	date-modified = {2025-08-10 17:31:54 +0200},
	doi = {10.1016/j.cortex.2015.05.013},
	journal = {Cortex},
	pages = {220-236},
	title = {Classification and Clinicoradiologic Features of Primary Progressive Aphasia and Apraxia of Speech},
	volume = {69},
	year = {2015},
	bdsk-url-1 = {https://doi.org/10.1016/j.cortex.2015.05.013}}

@inproceedings{cumming2019b,
	author = {Louise Cummings},
	booktitle = {Further advances in pragmatics and philosophy: Part 2 theories and applications},
	date-added = {2025-08-10 17:24:46 +0200},
	date-modified = {2025-08-10 17:26:46 +0200},
	doi = {10.1007/978-3-030-00973-1_18},
	editor = {A. Capone and M. Carapezza and F. L. Piparo},
	pages = {301-329},
	publisher = {Springer},
	title = {Narrating the cinderella story in adults with primary progressive aphasia},
	year = {2019},
	bdsk-url-1 = {https://doi.org/10.1007/978-3-030-00973-1_18}}

@inproceedings{silentpauses,
	author = {Nivja H. {De Jong} and Hans Rutger Bokser},
	booktitle = {Proceedings of the 6th Workshop on Disfluency in Spontaneous Speech (DiSS)},
	date-added = {2025-08-10 13:38:59 +0200},
	date-modified = {2025-08-10 13:42:20 +0200},
	editor = {R. Eklund},
	pages = {17-20},
	title = {Choosing a threshold for silent pauses to measure second language fluency},
	year = {2013}}

@misc{pugalenthietal2025poster,
	author = {Lokesha Pugalenthi and N{\'u}ria Montagut and Sonia Karin Marques-Kiderle and Camille Wagner Rodriguez and Ami Iyer and Jan Christian Holst Chaires and Whendy Avila Motta and J{\'u}lia Filella-Merce and Nuole Zhu and Sara Rubio-Guerra and Ignacio Ill{\'a}n-Gala and Sergi Borrego-{\'E}cija and Albert Llad{\'o} and Juan Fortea and Alberto Lleo and Raquel Sanchez-Valle and Miguel A Santos-Santos and Stephanie M Grasso},
	date-added = {2025-08-10 13:11:23 +0200},
	date-modified = {2025-08-10 13:16:01 +0200},
	doi = {10.1002/alz.093144},
	howpublished = {Poster presented at Alzheimer's Association International Conference (AAIC) 2025},
	journal = {Alzheimer's & Dementia},
	title = {Can a picture description differentiate the nonfluent/agrammatic and logopenic variants of primary progressive aphasia?: Evidence from Catalan-Spanish bilinguals},
	year = {2025},
	bdsk-url-1 = {https://doi.org/10.1002/alz.093144}}

@article{calabriaetal2021,
	author = {Marco Calabria and Elizabeth Jefferies and Isabel Sala and Estrella Morenas-Rodr{\'\i}guez and Ignacio Ill{\'a}n-Gala and Victor Montal and Juan Fortea and Alberto Lle{\'o} and Albert Costa},
	date-added = {2025-08-10 13:06:28 +0200},
	date-modified = {2025-08-10 13:08:27 +0200},
	doi = {0.1080/02687038.2019.1693025},
	journal = {Aphasiology},
	number = {2},
	pages = {240-266},
	title = {Multilingualism in semantic dementia: language-dependent lexical retrieval from degraded conceptual representations},
	volume = {35},
	year = {2021},
	bdsk-url-1 = {https://doi.org/0.1080/02687038.2019.1693025}}

@article{montagutetal2024,
	author = {N{\'u}ria Montagut and Sergi Borrego-{\'E}cija and Jorge Herrero and Magdalena Castellv{\'\i} and Mircea Balasa and Albert Llad{\'o} and Stephanie M. Grasso and Raquel S{\'a}nchez-Valle},
	date-added = {2025-08-10 12:38:52 +0200},
	date-modified = {2025-08-10 12:40:21 +0200},
	doi = {10.1044/2024\_JSLHR-23-00583},
	journal = {Journal of Speech, Language, and Hearing Research},
	number = {10},
	pages = {3762-3777},
	title = {Effects of Modified Video-Implemented Script Training for Aphasia in the Three Variants of Primary Progressive Aphasia},
	volume = {67},
	year = {2024},
	bdsk-url-1 = {https://doi.org/10.1044/2024%5C_JSLHR-23-00583}}

@article{gomezruizetal2012,
	author = {Isabel G{\'o}mez-Ruiz and {\'A}ngel Aguilar-Alonso and Maria Ant{\`o}nia Espasa},
	date-added = {2025-08-10 11:57:03 +0200},
	date-modified = {2025-08-10 11:58:17 +0200},
	doi = {10.1016/j.jneuroling.2011.06.003},
	journal = {Journal of Neurolinguistics},
	number = {6},
	pages = {552-566},
	title = {Language impairment in {C}atalan-{S}panish bilinguals with {A}lzheimer's disease},
	volume = {25},
	year = {2012},
	bdsk-url-1 = {https://doi.org/10.1016/j.jneuroling.2011.06.003}}

@article{liuetal2022,
	author = {Junyan Liu and Shoko Ota and Nobuko Kawakami and Shigenori Kanno and Kyoko Suzuki},
	date-added = {2025-08-09 18:09:52 +0200},
	date-modified = {2025-08-09 18:11:14 +0200},
	doi = {10.3389/fneur.2022.1025660},
	journal = {Frontiers in Neurology},
	pages = {1025660},
	title = {Dyslexia and dysgraphia of primary progressive aphasia in {C}hinese: A systematic review},
	volume = {13},
	year = {2022},
	bdsk-url-1 = {https://doi.org/10.3389/fneur.2022.1025660}}

@article{irfanietal2025,
	author = {Fasihah Irfani Fitri and Aldy Safruddin Rambe and Elmeida Effendy and Alfansuri Kadri and Pukovisa Prawiroharjo and Inke Nadia Diniyanti Lubis and Khairul Putra Surbakti and Mustafa Mahmud Amin and Muhammad Rusda and Gustianingsih},
	date-added = {2025-08-09 18:04:15 +0200},
	date-modified = {2025-08-09 18:07:11 +0200},
	doi = {10.1007/s40473-025-00310-4},
	journal = {Current Behavioral Neuroscience Reports},
	number = {25},
	pages = {1-11},
	title = {A Narrative Review of Primary Progressive Aphasia and Stroke Aphasia: Clinical and Linguistic Perspectives in the {I}ndonesian Context},
	volume = {12},
	year = {2025},
	bdsk-url-1 = {https://doi.org/10.1007/s40473-025-00310-4}}

@incollection{malcolmetal2019,
	author = {Taryn Malcolm and Aviva Lerman and Marta Korytkowska and Jet M. J. Vonk and Loraine K. Obler},
	booktitle = {The Handbook of the Neuroscience of Multilingualism},
	date-added = {2025-08-09 17:57:47 +0200},
	date-modified = {2025-08-09 18:15:29 +0200},
	doi = {10.1002/9781119387725.ch28},
	editor = {John W. Schwieter and Michel Paradis},
	publisher = {John Wiley and Sons Ltd.},
	title = {Primary Progressive Aphasia in Bilinguals and Multilinguals},
	year = {2019},
	bdsk-url-1 = {https://doi.org/10.1002/9781119387725.ch28}}

@article{karpathiouetal2018,
	author = {Nomiki Karpathiou and John Papatriantafyllou and Maria Kambanaros},
	date-added = {2025-08-09 17:54:43 +0200},
	date-modified = {2025-08-09 17:56:13 +0200},
	doi = {10.3389/fcomm.2018.00052},
	journal = {Frontiers in Communication},
	pages = {387106},
	title = {Bilingualism in a Case of the Non-fluent/agrammatic Variant of Primary Progressive Aphasia},
	volume = {3},
	year = {2018},
	bdsk-url-1 = {https://doi.org/10.3389/fcomm.2018.00052}}

@article{arslanetal2022ppa,
	author = {Se{\c c}kin Arslan and Alexandra Plonka and Aur{\'e}lie Mouton and Justine Lemaire and {Magaly Paine} Cogordan and Guillaume Sacco and Valeria Manera and Auriane Gros and Fanny Meunier},
	date-added = {2025-08-08 15:16:36 +0200},
	date-modified = {2025-08-08 15:18:52 +0200},
	doi = {10.3389/fcomm.2022.934487},
	journal = {Frontiers in Communication},
	number = {934487},
	title = {Sentence repetition span in primary progressive aphasia and {A}lzheimer's disease: insights from preliminary results},
	year = {7},
	bdsk-url-1 = {https://doi.org/10.3389/fcomm.2022.934487}}

@article{gallee2021,
	author = {Jeanne Gall{\'e}e and Claire Cordella and Evelina Fedorenko and Daisy Hochberg and Alexandra Touroutoglou and Megan Quimby and Bradford C. Dickerson},
	date-added = {2025-08-08 13:31:14 +0200},
	date-modified = {2025-08-08 13:33:25 +0200},
	doi = {10.3390/brainsci11020130},
	journal = {Brain Sciences},
	number = {2},
	pages = {130},
	title = {Breakdowns in informativeness of naturalistic speech production in primary progressive aphasia},
	volume = {11},
	year = {2021},
	bdsk-url-1 = {https://doi.org/10.3390/brainsci11020130}}

@article{baquemachuca2025,
	author = {Lorraine Baqu{\'e} and Mar{\'\i}a-Jes{\'u}s Machuca},
	date-added = {2025-08-06 14:51:53 +0200},
	date-modified = {2025-08-06 14:53:55 +0200},
	doi = {10.1080/02687038.2024.2343457},
	journal = {Aphasiology},
	number = {2},
	pages = {285-319},
	title = {Assessing informativeness in {S}panish-speaking individuals with primary progressive aphasia},
	volume = {39},
	year = {2024},
	bdsk-url-1 = {https://doi.org/10.1080/02687038.2024.2343457}}

@article{ingrametal2020,
	author = {Ruth U. Ingram and Ajay D. Halai and Gorana Pobric and Seyed Sajjadi and Karalyn Patterson and Matthew A. {Lambon Ralph}},
	date-added = {2025-08-06 12:09:25 +0200},
	date-modified = {2025-08-06 12:11:32 +0200},
	doi = {10.1093/brain/awaa245},
	journal = {Brain},
	number = {10},
	pages = {3121-3135},
	title = {Graded, multidimensional intra- and intergroup variations in primary progressive aphasia and post-stroke aphasia},
	volume = {143},
	year = {2020},
	bdsk-url-1 = {https://doi.org/10.1093/brain/awaa245}}

@article{mesulametal2021,
	author = {M. Marsel Mesulam and Christina Coventry and Eileen H. Bigio and Changiz Geula and Cynthia K. Thompson and Borna Bonakdarpour and Tamar Gefen and Emily J. Rogalski and Sandra Weintraub},
	date-added = {2025-08-06 11:47:59 +0200},
	date-modified = {2025-08-06 11:51:00 +0200},
	doi = {0.1007/978-3-030-51140-1_3},
	journal = {Advances in Experimental Medicine and Biology},
	pages = {33-49},
	title = {Nosology of primary progressive aphasia and the neuropathology of language},
	volume = {1281},
	year = {2021},
	bdsk-url-1 = {https://doi.org/0.1007/978-3-030-51140-1_3}}

@article{mesulametal2014hetero,
	author = {M. Marsel Mesulam and Sandra Weintraub and Emily J. Rogalski and Christina Wieneke and Changiz Geula and Elieen H. Bigio},
	date-added = {2025-08-06 11:38:37 +0200},
	date-modified = {2025-08-06 11:42:40 +0200},
	doi = {10.1093/brain/awu024},
	journal = {Brain},
	number = {4},
	pages = {1176-1192},
	title = {Asymmetry and heterogeneity of {A}lzheimer's and frontotemporal pathology in primary progessive aphasia},
	volume = {137},
	year = {2014},
	bdsk-url-1 = {https://doi.org/10.1093/brain/awu024}}

@article{ardila1998,
	author = {Alfredo Ardila},
	date-added = {2025-08-06 10:58:49 +0200},
	date-modified = {2025-08-06 10:59:39 +0200},
	doi = {10.1080/02687039808249457},
	journal = {Aphasiology},
	number = {10},
	pages = {885-900},
	title = {Semantic paralexias in the {S}panish language},
	volume = {12},
	year = {1998},
	bdsk-url-1 = {https://doi.org/10.1080/02687039808249457}}

@article{wilsonandmartinez2012,
	author = {Maximiliano A. Wilson and Macarena Mart{\'\i}nez-Cuiti{\~n}o},
	date-added = {2025-08-06 10:47:47 +0200},
	date-modified = {2025-08-06 10:49:00 +0200},
	doi = {10.3233/BEN-2012-119009},
	journal = {Behavioural Neurology},
	pages = {273-284},
	title = {Semantic dementia without surface dyslexia in {S}panish: unimpaired reading with impaired semantics},
	volume = {25},
	year = {2012},
	bdsk-url-1 = {https://doi.org/10.3233/BEN-2012-119009}}

@article{ardilaetal1996,
	author = {Alfredo Ardila and M. Rosselli and F. Ostrosky-solis},
	date-added = {2025-08-06 10:42:55 +0200},
	date-modified = {2025-08-06 10:44:33 +0200},
	doi = {10.1080/02687039608248446},
	journal = {Agraphia in the Spanish language},
	number = {7},
	pages = {423-739},
	title = {Agraphia in the {S}panish language},
	volume = {10},
	year = {1996},
	bdsk-url-1 = {https://doi.org/10.1080/02687039608248446}}

@article{morelloetal2021,
	author = {Florentina {Morello Garc{\'\i}a} and Micaela Difalcis and Samanta Leiva and Ricardo F. Allegri and Aldo R. Ferreres},
	date-added = {2025-08-06 10:36:44 +0200},
	date-modified = {2025-08-06 10:38:22 +0200},
	doi = {10.1080/02687038.2020.1734530},
	journal = {Aphasiology},
	number = {6},
	pages = {783-804},
	title = {Acquired surface dysgraphia and dyslexia in the semantic variant of primary progressive aphasia: a single-case study in {S}panish},
	volume = {35},
	year = {2021},
	bdsk-url-1 = {https://doi.org/10.1080/02687038.2020.1734530}}

@article{graham2014,
	author = {Naida L. Graham},
	date-added = {2025-08-04 16:38:33 +0200},
	date-modified = {2025-08-04 16:41:10 +0200},
	doi = {10.1080/02687038.2013.869308},
	journal = {Aphasiology},
	number = {8-9},
	pages = {1092-1111},
	title = {Dysgraphia in primary progressive aphasia: Characterisation of impairments and therapy options},
	volume = {2014},
	year = {2014},
	bdsk-url-1 = {https://doi.org/10.1080/02687038.2013.869308}}

@article{mmsees2001,
	author = {Rafael Blesa and Montse Pujol and Miguel Aguilar and Pilar Santacruz and Imma Bertran-Serra and Gonzalo Hern{\'a}ndez and Jos{\'e} M. Sol and Jordi Pe{\~n}a-Casanova and {NORMACODEM Group}},
	date-added = {2025-08-04 16:23:28 +0200},
	date-modified = {2025-08-04 16:26:34 +0200},
	doi = {10.1016/S0028-3932(01)00055-0},
	journal = {Neuropsychologia},
	number = {11},
	pages = {1150-1157},
	title = {Clinical validity of the mini-mental state for {S}panish speaking communities},
	volume = {39},
	year = {2001},
	bdsk-url-1 = {https://doi.org/10.1016/S0028-3932(01)00055-0}}

@misc{praat,
	author = {Paul Boersma and David Weenink},
	date-added = {2025-08-02 10:43:37 +0200},
	date-modified = {2025-08-02 10:44:43 +0200},
	howpublished = {\url{http://www.praat.org/}},
	note = {Version 6.4.08},
	title = {Praat: Doing phonetics by computer},
	year = {2024}}

@article{ossewaardeetal2025,
	author = {Roelant Ossewaarde and Yolande Pijnenburg and Antoinette Keulen and Roel Jonkers and Stefan Leijnen},
	date-added = {2025-08-01 13:01:18 +0200},
	date-modified = {2025-08-01 13:02:43 +0200},
	doi = {10.1080/02687038.2024.2366285},
	journal = {Aphasiology},
	number = {5},
	pages = {601-619},
	title = {Role of pause duration in primary progressive aphasia},
	volume = {39},
	year = {2025},
	bdsk-url-1 = {https://doi.org/10.1080/02687038.2024.2366285}}

@article{fariaetal2013,
	author = {Andreaia V. Faria and Jenny Crinion and Kyrana Tsapkini and Melissa Newhart and Cameron Davis and Shannon Cooley and Susumu Mori and Argye E. Hillis},
	date-added = {2025-07-25 13:09:10 +0200},
	date-modified = {2025-07-25 13:11:28 +0200},
	doi = {10.3233/BEN-2012-110237},
	journal = {Behavioural Neurology},
	number = {1-2},
	pages = {21-34},
	title = {Patterns of dysgraphia in primary progressive aphasia compared to post-stroke aphasia},
	volume = {26},
	year = {2013},
	bdsk-url-1 = {https://doi.org/10.3233/BEN-2012-110237}}

@article{mendezetal2018,
	author = {Mario F. Mendez and Negar Moheb and Randy E. Desarzant and Edmond H. Teng},
	date-added = {2025-07-22 16:52:30 +0200},
	date-modified = {2025-07-22 16:54:02 +0200},
	doi = {10.3233/JAD-180024},
	journal = {Journal of Alzheimer's Disease},
	number = {3},
	pages = {941-948},
	title = {The progressive acalculia presentation of parietal variant {A}lzheimer's disease},
	volume = {63},
	year = {2018},
	bdsk-url-1 = {https://doi.org/10.3233/JAD-180024}}

@misc{catnorms,
	author = {Salmons, I.},
	date-added = {2025-07-21 10:44:28 +0200},
	date-modified = {2025-07-21 10:50:14 +0200},
	doi = {10.34810/data2416},
	note = {CORA. Repositori de Dades de Recerca, V1},
	title = {Replication data for Normative data for the Comprehensive Aphasia Test in Catalan (CAT-CAT)},
	year = {2025},
	bdsk-url-1 = {https://doi.org/10.34810/data2416}}

@article{gornotempinietal2011,
	author = {M.L. Gorno-Tempini and A.E. Hillis and S. Weintraub and A. Kertesz and M. Mendez and S.F. Cappa and J.M. Ogar and J.D. Rohrer and S. Black and B.F. Boeve and F. Manes and N.F. Dronkers and R. Vandenberghe and K. Racovsky and K. Patterson and B.L. Miller and D.S. Knopman and J.R. Hodges and M. Marsel Mesulam and M. Grossman},
	date-added = {2025-07-21 09:37:15 +0200},
	date-modified = {2025-07-21 09:41:35 +0200},
	doi = {10.1212/WNL.0b013e31821103e6},
	journal = {Neurology},
	number = {1006-1014},
	title = {Classification of primary progressive aphasia and its variants},
	volume = {76},
	year = {2011},
	bdsk-url-1 = {https://doi.org/10.1212/WNL.0b013e31821103e6}}

@article{gdsreisberg,
	author = {Reisberg, Barry and Ferris, Steven H and de Leon, Mony J and Crook, Thomas},
	date-added = {2025-07-15 12:49:07 +0200},
	date-modified = {2025-07-15 12:51:30 +0200},
	doi = {10.1176/ajp.139.9.1136},
	journal = {American Journal of Psychiatry},
	number = {9},
	pages = {1136-1139},
	title = {The {G}lobal {D}eterioration {S}cale for assessment of primary degenerative dementia},
	volume = {139},
	year = {1982},
	bdsk-url-1 = {https://doi.org/10.1176/ajp.139.9.1136}}

@article{mat,
	author = {L. Rami and J.L. Molinuevo and R. Sanchez-Valle and B. Bosch and. A. Villar},
	date-added = {2025-07-15 12:42:19 +0200},
	date-modified = {2025-07-15 12:44:48 +0200},
	doi = {10.1002/gps.1672},
	journal = {International Journal of Geriatric Psychiatry},
	number = {4},
	pages = {294--304},
	title = {Screening for amnestic mild cognitive impairment and early {A}lzheime's disease with {MaT} ({M}emory {A}lteration {T}est) in the primary care population},
	volume = {22},
	year = {2007},
	bdsk-url-1 = {https://doi.org/10.1002/gps.1672}}

@article{gds,
	abstract = {A new Geriatric Depression Scale (GDS) designed specifically for rating depression in the elderly was tested for reliability and validity and compared with the Hamilton Rating Scale for Depression (HRS-D) and the Zung Self-Rating Depression Scale (SDS). In constructing the GDS a 100-item questionnaire was administered to normal and severely depressed subjects. The 30 questions most highly correlated with the total scores were then selected and readministered to new groups of elderly subjects. These subjects were classified as normal, mildly depressed or severely depressed on the basis of Research Diagnostic Criteria (RDC) for depression. The GDS, HRS-D and SDS were all found to be internally consistent measures, and each of the scales was correlated with the subject's number of RDC symptoms. However, the GDS and the HRS-D were significantly better correlated with RDC symptoms than was the SDS. The authors suggest that the GDS represents a reliable and valid self-rating depression screening scale for elderly populations.},
	author = {Jerome A. Yesavage and T.L. Brink and Terence L. Rose and Owen Lum and Virginia Huang and Michael Adey and Von Otto Leirer},
	doi = {https://doi.org/10.1016/0022-3956(82)90033-4},
	issn = {0022-3956},
	journal = {Journal of Psychiatric Research},
	number = {1},
	pages = {37-49},
	title = {Development and validation of a geriatric depression screening scale: A preliminary report},
	url = {https://www.sciencedirect.com/science/article/pii/0022395682900334},
	volume = {17},
	year = {1982},
	bdsk-url-1 = {https://www.sciencedirect.com/science/article/pii/0022395682900334},
	bdsk-url-2 = {https://doi.org/10.1016/0022-3956(82)90033-4}}

@article{mmsees,
	author = {Lobo, A., Ezquerra, J., G{\'o}mez Burgada, F., Sala, J. M. and Seva D{\'\i}az, A.},
	date-added = {2025-07-14 11:38:53 +0200},
	date-modified = {2025-07-14 11:39:33 +0200},
	journal = {Actas Luso-Espa{\~n}olas de Neurolog{\'\i}a, Psiquiatr{\'\i}a y Ciencias Afines},
	number = {3},
	pages = {189-202},
	title = {Cognocitive mini-examination (a simple practical test to detect intellectual changes in medical patients)},
	volume = {7},
	year = {1979}}

@article{boschietal,
	author = {Veronica Boschi and Eleonora Catrical{\`a} and Monica Consonni and Cristiano Chesi and Andrea Moro and Stefano F. Cappa},
	date-added = {2025-07-04 17:40:42 +0200},
	date-modified = {2025-07-04 17:42:08 +0200},
	doi = {10.3389/fpsyg.2017.00269},
	journal = {Frontiers in Psychology},
	number = {8},
	pages = {269},
	title = {Connected Speech in Neurodegenerative Language Disorders: A Review},
	volume = {6},
	year = {2017},
	bdsk-url-1 = {https://doi.org/10.3389/fpsyg.2017.00269}}

@article{mesulametal2014,
	author = {M. Marsel Mesulam and Emily J. Rogalski and Christina Wieneke and Robert S. Hurley and Changiz Geula and Eileen H. Bigio and Cynthia K. Thompson and Sandra Weintraub},
	date-added = {2025-07-04 15:35:08 +0200},
	date-modified = {2025-07-04 15:38:48 +0200},
	doi = {10.1038/nrneurol.2014.159},
	journal = {Nature Review Neurology},
	number = {10},
	pages = {554-469},
	title = {Primary progressive aphasia and evolving neurology of the language network},
	volume = {10},
	year = {2014},
	bdsk-url-1 = {https://doi.org/10.1038/nrneurol.2014.159}}

@article{mesulam2001,
	author = {M. Marsel Mesulam},
	date-added = {2025-07-04 15:33:04 +0200},
	date-modified = {2025-07-04 15:34:13 +0200},
	journal = {Annals of Neurology},
	number = {425-432},
	title = {Primary progressive aphasia},
	volume = {4},
	year = {49}}

@article{mesulam1982,
	author = {M. Marsel Mesulam},
	date-added = {2025-07-04 15:27:09 +0200},
	date-modified = {2025-07-04 15:29:56 +0200},
	doi = {10.1002/ana.410110607},
	journal = {Annals of Neurology},
	number = {6},
	pages = {592-598},
	title = {Slowly progressive aphasia without generalized dementia},
	volume = {22},
	year = {1982},
	bdsk-url-1 = {https://doi.org/10.1002/ana.410110607}}

@article{nickelsCroot2014,
	author = {Lyndsey Nickels and Karen Croot},
	date-added = {2025-07-01 11:25:47 +0200},
	date-modified = {2025-07-04 15:26:24 +0200},
	doi = {10.1080/02687038.2014.933521},
	journal = {Aphasiology},
	number = {8-9},
	pages = {885-899},
	title = {Understanding and living with primary progressive aphasia: current progress and challenges for the future},
	volume = {28},
	year = {2014},
	bdsk-url-1 = {https://doi.org/10.1080/02687038.2014.933521}}

@article{hernandezetal2008,
	author = {Mireia Hern{\'a}ndez and Agn{\'e}s Ca{\~n}o and Albert Costa and N{\'u}ria Sebasti{\'a}n-Gall{\'e}s, Montserrat Juncadella and Jordi Gasc{\'o}n-Bayarri},
	date-added = {2025-07-01 11:21:14 +0200},
	date-modified = {2025-07-01 11:23:43 +0200},
	doi = {10.1016/j.bandl.2008.01.006},
	journal = {Brain and Language},
	number = {1},
	pages = {68-80},
	title = {Grammatical category-specific deficits in bilingual aphasia},
	volume = {107},
	year = {2008},
	bdsk-url-1 = {https://doi.org/10.1016/j.bandl.2008.01.006}}

@article{branchadell,
	author = {Albert Branchadell},
	date-added = {2025-06-20 11:23:40 +0200},
	date-modified = {2025-06-20 11:25:40 +0200},
	doi = {10.58992/rld.i79.2023.3937},
	journal = {Journal of Language and Law},
	pages = {227-243},
	title = {Education in a regional or minority language: the case of {C}atalan in {S}pain},
	volume = {79},
	year = {2023},
	bdsk-url-1 = {https://doi.org/10.58992/rld.i79.2023.3937}}

@article{norvikgoral,
	abstract = {Studies on the efficacy of language treatment for multilingual people with post-stroke aphasia and its generalization to untreated languages have produced mixed results. We conducted a systematic review and a meta-analysis to examine within- and cross-language treatment effects and the variables that affect them. We searched PubMed, PsycINFO, CINAHL, and Google Scholar (February 2020; January 2023), identifying 40 studies reporting on 1573 effect sizes from 85 individuals. We synthesized effect sizes for treatment outcomes using a multi-level model to correct for multiple observations from the same individuals. The results showed significant treatment effects, with robust within-language treatment effects and weaker cross-language treatment effects. Age of language acquisition of the treatment language predicted within-language and cross-language effects. Our results suggest that treating multilingual people with aphasia in one language may generalize to their other languages, especially following treatment in an early-acquired language and a later-learned language that became the language of immersion.},
	author = {Mira Goral and Monica I. Norvik and Jan Antfolk and Ioulia Agrotou and Minna Lehtonen},
	doi = {https://doi.org/10.1016/j.bandl.2023.105326},
	issn = {0093-934X},
	journal = {Brain and Language},
	keywords = {Aphasia, Treatment, Intervention, Multilingual, Bilingual, Cross-language generalization, Meta-analysis},
	pages = {105326},
	title = {Cross-language generalization of language treatment in multilingual people with post-stroke aphasia: A meta-analysis},
	url = {https://www.sciencedirect.com/science/article/pii/S0093934X23001050},
	volume = {246},
	year = {2023},
	bdsk-url-1 = {https://www.sciencedirect.com/science/article/pii/S0093934X23001050},
	bdsk-url-2 = {https://doi.org/10.1016/j.bandl.2023.105326}}

@incollection{fyndanislehtonen2021,
	author = {Valantis Fyndanis and Minna Lehtonen},
	booktitle = {Multilingualism across the Lifespan},
	date-added = {2025-06-16 16:10:32 +0200},
	date-modified = {2025-06-16 16:12:28 +0200},
	doi = {10.4324/9781003125815},
	editor = {Unn R{\o}yneland and Robert Blackwood},
	pages = {209-230},
	publisher = {Routledge},
	title = {Pathological Language-Switching/Mixing and Its Relationship to Domain-General Cognitive Control},
	year = {2021},
	bdsk-url-1 = {https://doi.org/10.4324/9781003125815}}

@article{watermeyer2019,
	author = {J. Watermeyer},
	date-added = {2025-06-16 13:10:38 +0200},
	date-modified = {2025-06-16 13:11:39 +0200},
	doi = {10.1080/02687038.2019.1702919},
	journal = {Aphasiology},
	number = {11},
	pages = {1432-1450},
	title = {Towards a community of care for people with aphasia: some lessons on working with multicultural settings},
	volume = {34},
	year = {2019},
	bdsk-url-1 = {https://doi.org/10.1080/02687038.2019.1702919}}

@article{centenoetal2020,
	author = {J.G. Centeno and S. Kiran and E. Armstrong},
	date-added = {2025-06-16 12:55:42 +0200},
	date-modified = {2025-06-16 12:56:49 +0200},
	doi = {10.1080/02687038.2020.1781420},
	journal = {Aphasiology},
	number = {11},
	pages = {1314-1318},
	title = {Aphasia management in growing multiethnic populations},
	volume = {34},
	year = {2020},
	bdsk-url-1 = {https://doi.org/10.1080/02687038.2020.1781420}}

@article{calabriaetal2025,
	author = {Marco Calabria and Anna Suades and Montserrat Juncadella and Jordi Ortiz-Gil and Lidia Ugas and Isabela Sala and Alberto Lle{\'o}},
	date-added = {2025-06-03 14:51:39 +0200},
	date-modified = {2025-06-03 14:53:48 +0200},
	doi = {10.1016/j.cortex.2024.11.020},
	journal = {Cortex},
	pages = {290-303},
	title = {Dissociating language switching from executive control in bilinguals with {MCI}},
	volume = {183},
	year = {2025},
	bdsk-url-1 = {https://doi.org/10.1016/j.cortex.2024.11.020}}

@article{behrnsetal2009,
	author = {Ingrid Behrns and Asa Wengelin and Malin Broberg and Lena Hartelius},
	date-added = {2025-05-27 16:39:18 +0200},
	date-modified = {2025-05-27 16:40:38 +0200},
	doi = {10.1080/02699200902916129},
	journal = {Clinical Linguistics and Phonetics},
	number = {7},
	pages = {507-528},
	title = {A comparison between written and spoken narratives in aphasia},
	volume = {23},
	year = {2009},
	bdsk-url-1 = {https://doi.org/10.1080/02699200902916129}}

@article{mossaic2018,
	author = {Danielle {de Mossaic} and Sarah Bowen},
	date-added = {2025-05-27 15:35:32 +0200},
	date-modified = {2025-09-19 18:37:01 +0200},
	doi = {10.1177/2374373518769008},
	journal = {Journal of Patient Experience},
	number = {1},
	pages = {24-32},
	title = {Impact of Language Barriers on Quality of Care and Patient Safety for Official Language Minority Francophones in {C}anada},
	volume = {6},
	year = {2018},
	bdsk-url-1 = {https://doi.org/10.1177/2374373518769008}}

@article{arslanpenaloza2025,
	author = {Se{\c c}kin Arslan and Claudia Pe{\~n}aloza},
	date-added = {2025-05-27 15:33:05 +0200},
	date-modified = {2025-05-27 15:34:31 +0200},
	doi = {10.1080/02687038.2025.2468546},
	journal = {Aphasiology},
	pages = {1-6},
	title = {Across countries and cultures: the assessment of aphasia in linguistically diverse clinical populations},
	year = {2025},
	bdsk-url-1 = {https://doi.org/10.1080/02687038.2025.2468546}}

@misc{generalitat2025eulp,
	author = {{Direcci{\'o} General de Pol{\'\i}tica Ling{\"u}{\'\i}stica}},
	date-modified = {2025-10-09 12:27:46 +0200},
	keywords = {{Generalitat de Catalunya}},
	month = {{F}ebruary},
	title = {Dades de l'Enquesta d'usos ling{\"u}{\'\i}stics de la poblaci{\'o} 2023},
	url = {https://llengua.gencat.cat/web/.content/temes/dades_estudis/base-de-dades/documents/dades-eulp2023.pdf},
	year = {2025},
	bdsk-url-1 = {https://llengua.gencat.cat/web/.content/temes/dades_estudis/base-de-dades/documents/dades-eulp2023.pdf}}

@article{fyndanisetal2022,
	author = {Valantis Fyndanis and Sarah Cameron and Pernille {Bonnevie Hansen} and Monica Irene Norvik and Hanne {Gram Simonsen}},
	date-added = {2025-05-26 15:54:05 +0200},
	date-modified = {2025-05-26 15:55:36 +0200},
	doi = {10.1017/S1366728922000621},
	journal = {Bilingualism: {L}anguage and {C}ognition},
	number = {3},
	pages = {490-503},
	title = {Multilingualism and verbal short-term/working memory: evidence from academics},
	volume = {26},
	year = {2022},
	bdsk-url-1 = {https://doi.org/10.1017/S1366728922000621}}

@article{marteetal2023,
	author = {Manuel Jose Marte and Claudia Pe{\~n}aloza and Swathi Kiran},
	date-added = {2025-05-26 15:35:50 +0200},
	date-modified = {2025-05-26 15:37:47 +0200},
	doi = {10.1017/S1366728923000251},
	journal = {Bilingualism: Language and Cognition},
	number = {5},
	pages = {1009-1025},
	title = {The cognate facilitation effect on lexical access in bilingual aphasia: evidence from the {B}oston {N}aming {T}est},
	volume = {26},
	year = {2023},
	bdsk-url-1 = {https://doi.org/10.1017/S1366728923000251}}

@article{wangwang2024,
	author = {Minli Wang and Min Wang},
	date-added = {2025-05-23 18:17:00 +0200},
	date-modified = {2025-05-23 18:19:13 +0200},
	doi = {10.1111/1460-6984.13023},
	journal = {International Journal of Language and Communication Disorders},
	number = {5},
	pages = {1672-1690},
	title = {Age-related differences in the interplay of fluency and complexity in {C}hinese-speaking seniors' oral narratives},
	volume = {59},
	year = {2024},
	bdsk-url-1 = {https://doi.org/10.1111/1460-6984.13023}}

@article{bryanetal2001,
	author = {Bryan, K. and Binder, J. and Funnell, E. and Ramsey, V. and Stevens, S. and Dann, C.},
	date-added = {2025-05-23 18:10:45 +0200},
	date-modified = {2025-05-23 18:13:21 +0200},
	doi = {10.3109/13682820109177882},
	journal = {International Journal of Language and Communication Disorders},
	number = {S1},
	pages = {188-193},
	title = {A screening instrument for language in older people ({B}arnes {L}anguage {A}ssessment)},
	volume = {36},
	year = {2001},
	bdsk-url-1 = {https://doi.org/10.3109/13682820109177882}}

@article{salmonsmuntane2023,
	author = {Io Salmons and Helena Muntan{\'e}-S{\'a}nchez},
	date-added = {2025-05-23 18:01:41 +0200},
	date-modified = {2025-05-23 18:06:06 +0200},
	doi = {10.1016/j.rlfa.2023.100378},
	journal = {Logopedia, Foniatr{\'\i}a y Audiolog{\'\i}a},
	number = {1},
	pages = {1-2},
	title = {Evaluaci{\'o}n de un biling{\"u}e con una afasia fluente: la influencia de la estructura de la lengua},
	volume = {43},
	year = {2023},
	bdsk-url-1 = {https://doi.org/10.1016/j.rlfa.2023.100378}}

@article{kuzminaetal2019,
	author = {Ekaterina Kuzmina and Mira Goral and Monica Norvik and Brendan S. Weekes},
	date-added = {2025-05-19 11:22:28 +0200},
	date-modified = {2025-05-19 11:25:05 +0200},
	doi = {10.3389/fpsyg.2019.00445},
	journal = {Frontiers in Psychology},
	number = {445},
	pages = {1-22},
	title = {What influences language impairment in bilingual aphasia? {A} meta-analytic review},
	volume = {10},
	year = {2019},
	bdsk-url-1 = {https://doi.org/10.3389/fpsyg.2019.00445}}

@article{panuccioetal2025,
	author = {Francesa Roberta Panuccio and Giulia Rossi and Anita {Di Nuzzo} and Ilaria Ruotolo and Giada Cianfriglia and Rachele Simeon and Giovanni Sellitto and Anna Berardi and Giovanni Galeoto},
	date-added = {2025-05-19 11:03:52 +0200},
	date-modified = {2025-05-19 11:05:26 +0200},
	doi = {10.3390/brainsci15030271},
	journal = {Brain Sciences},
	number = {3},
	pages = {271},
	title = {Quality of assessment tools for aphasia: a systematic review},
	volume = {15},
	year = {2025},
	bdsk-url-1 = {https://doi.org/10.3390/brainsci15030271}}

@article{peacasanova2009digitspan,
	author = {Pe{\~n}a-Casanova, J. and Qui{\~n}ones-{\'U}beda, S. and Quintana-Aparicio, M. and Aguilar, M. and Badenes, D. and Molinuevo, J. L. and Torner, L. and Robles, A. and Barquero, M. S. and Villanueva, C. and Ant{\'u}nez, C. and Mart{\'\i}nez-Parra, C. and Frank-Garc{\'\i}a, A. and Sanz, A. and Fern{\'a}ndez, M. and Alfonso, V. and Sol, J. M. and Blesa, R.},
	date-added = {2025-05-19 10:51:14 +0200},
	date-modified = {2025-05-19 10:53:29 +0200},
	journal = {Archives of Clinical Neuropsychology},
	number = {4},
	pages = {312-341},
	title = {Spanish {M}ulticenter {N}ormative {S}tudies ({NEURONORMA} Project): Norms for Verbal Span, Visuospatial Span, Letter and Number Sequencing, Trail Making Test, and Symbol Digit Modalities Test},
	volume = {24},
	year = {2009}}

@misc{iec_standard,
	author = {{Institut d'Estudis Catalans. Secci{\'o} Filol{\`o}gica}},
	date-modified = {2025-04-15 12:56:19 +0200},
	publisher = {Institut d'Estudis Catalans},
	title = {Proposta per a un est{\`a}ndard oral de la llengua catalana. III, L{\`e}xic},
	url = {https://estandard-oral.iec.cat/wp-content/uploads/2022/04/0-PORTADA2022.pdf},
	year = {2018},
	bdsk-url-1 = {https://estandard-oral.iec.cat/wp-content/uploads/2022/04/0-PORTADA2022.pdf}}

@article{salmonsetal2022frontiers,
	author = {Io Salmons and Helena Muntan{\'e}-S{\'a}nchez and Anna Gavarr{\'o}},
	date-added = {2025-04-11 12:30:38 +0200},
	date-modified = {2025-04-11 12:34:47 +0200},
	doi = {10.3389/fpsyg.2022.880398},
	journal = {Frontiers in Psychology},
	pages = {880398},
	title = {Short-term memory and sentence comprehension in {C}atalan aphasia},
	volume = {13},
	year = {2022},
	bdsk-url-1 = {https://doi.org/10.3389/fpsyg.2022.880398}}

@article{salmonsetal2024,
	author = {Io Salmons and Helena Muntan{\'e}-S{\'a}nchez and Anna Gavarr{\'o}},
	date-added = {2025-04-11 12:27:47 +0200},
	date-modified = {2025-04-11 12:29:17 +0200},
	doi = {10.1080/02687038.2024.2428424},
	journal = {Aphasiology},
	pages = {1-23},
	title = {An analysis of descriptions by {C}atalan-speaking individuals with aphasia},
	year = {2024},
	bdsk-url-1 = {https://doi.org/10.1080/02687038.2024.2428424}}

@article{nim,
	author = {M. Guasch and R. Boada and P. Ferr{\'e} and R. S{\'a}nchez-Casas},
	date-added = {2025-04-11 11:57:53 +0200},
	date-modified = {2025-04-11 11:59:34 +0200},
	doi = {10.3758/s13428-012-0296-8},
	journal = {Behavior Research Methods},
	number = {3},
	pages = {765-771},
	title = {{NIM}: {A} web-based {S}wiss {A}rmy knife to select stimuli for psycholinguistic studies},
	volume = {45},
	year = {2013},
	bdsk-url-1 = {https://doi.org/10.3758/s13428-012-0296-8}}

@misc{parlament_bopc_149_2025,
	author = {{Parlament de Catalunya}},
	day = {11},
	month = {February},
	note = {Accessed: 2025-04-08},
	title = {Butllet{\'\i} Oficial del Parlament de Catalunya, n{\'u}m. 149},
	url = {https://www.parlament.cat/document/bopc/426917992.pdf},
	year = {2025},
	bdsk-url-1 = {https://www.parlament.cat/document/bopc/426917992.pdf}}

@online{rac1_metge_nega_2024,
	author = {{RAC1}},
	day = {22},
	month = {October},
	note = {Accessed: 2025-04-08},
	title = {Un metge es nega a atendre una pacient amb amn{\`e}sia perqu{\`e} vol parlar en catal{\`a}: "Aqu{\'\i} es parla espanyol"},
	url = {https://www.rac1.cat/societat/20241022/207779/denuncien-metge-nega-atendre-pacient-amnesia-vol-parlar-catala.html},
	year = {2024},
	bdsk-url-1 = {https://www.rac1.cat/societat/20241022/207779/denuncien-metge-nega-atendre-pacient-amnesia-vol-parlar-catala.html}}

@misc{generalitat2024pla,
	author = {{Generalitat de Catalunya}, {Departament de Salut}},
	date-added = {2025-04-08 16:57:59 +0200},
	date-modified = {2025-04-08 17:00:55 +0200},
	month = {July},
	title = {Pla per garantir el coneixement i l'{\'u}s del catal{\`a} en el sistema p{\'u}blic de salut de {C}atalunya 2024-2026},
	url = {https://canalsalut.gencat.cat/web/.content/_Professionals/Recursos/serveis_linguistics/enllacos_destaquem_dreta/pla-llengua-salut.pdf},
	year = {2024},
	bdsk-url-1 = {https://canalsalut.gencat.cat/web/.content/_Professionals/Recursos/serveis_linguistics/enllacos_destaquem_dreta/pla-llengua-salut.pdf}}

@article{leivadaetal2023,
	author = {Evelina Leivada and Itxaso Rodr{\'\i}guez-Ord{\'o}{\~n}ez and M. Carmen {Parafita Couto} and S{\'\i}lvia Perpi{\~n}{\'a}n},
	date-added = {2025-04-08 13:25:19 +0200},
	date-modified = {2025-04-08 13:27:22 +0200},
	doi = {10.1017/S0142716423000036},
	journal = {Applied Psycholinguistics},
	number = {3},
	pages = {384-399},
	title = {Bilingualism with minority languages: why searching for unicorn language users does not move us foward},
	volume = {44},
	year = {2023},
	bdsk-url-1 = {https://doi.org/10.1017/S0142716423000036}}

@article{hernandezetal2010,
	author = {M. Hern{\'a}ndez and A. Costa and A. Ca{\~n}o and M. Juncadella and J. Gasc{\'o}n-Bayarri},
	date-added = {2025-04-08 12:58:51 +0200},
	date-modified = {2025-04-08 13:00:58 +0200},
	journal = {Aphasiology},
	keywords = {10.1080/02687030902958266},
	pages = {141-169},
	title = {On the translation routes in early and highly proficient bilingual people: evidence from an individual with semantic impairment},
	volume = {24},
	year = {2010}}

@article{calabriaetal2020,
	author = {Marco Calabria and Nicholas Grunden and Federica Iaia and Carmen Garc{\'\i}a-S{\'a}nchez},
	date-added = {2025-04-08 12:49:15 +0200},
	date-modified = {2025-04-08 12:50:40 +0200},
	doi = {10.1016/j.jneuroling.2020.100935},
	journal = {Journal of Neurolinguistics},
	number = {100935},
	title = {Interference and facilitation in phonological encoding: two sides of the same coin? {E}vidence from bilingual aphasia},
	volume = {56},
	year = {2020},
	bdsk-url-1 = {https://doi.org/10.1016/j.jneuroling.2020.100935}}

@article{dieguezvideetal2012,
	author = {Di{\'e}guez-Vide, F. and Gich-Full{\`a}, J. and Puig-Alc{\'a}ntara, J. and S{\'a}nchez-Benavides, G. and Pe{\~n}a-Casanova, J.},
	date-added = {2025-04-08 12:43:45 +0200},
	date-modified = {2025-04-08 12:45:31 +0200},
	doi = {10.1016/j.jneuroling.2012.01.002},
	journal = {Journal of Neurolinguistics},
	number = {6},
	pages = {630-641},
	title = {Chinese-{S}panish-{C}atalan trilingual aphasia: a case study},
	volume = {25},
	year = {2012},
	bdsk-url-1 = {https://doi.org/10.1016/j.jneuroling.2012.01.002}}

@article{martinezferreirobastiaanse2013,
	author = {Silvia Mart{\'\i}nez-Ferreiro and Roelien Bastiaanse},
	date-added = {2025-04-08 12:41:25 +0200},
	date-modified = {2025-04-08 12:42:49 +0200},
	doi = {10.1016/j.lingua.2013.09.003},
	journal = {Lingua: international review of general linguistics},
	pages = {88-105},
	title = {Time reference in {S}panish and {C}atalan non-fluent aphasia},
	volume = {137},
	year = {2013},
	bdsk-url-1 = {https://doi.org/10.1016/j.lingua.2013.09.003}}

@article{penacasanovaetal2001,
	author = {Jordi Pe{\~n}a-Casanova and Faustino Di{\'e}guez-Vide and Raquel Lluent and Peter B{\"o}hm},
	date-added = {2025-04-08 12:09:47 +0200},
	date-modified = {2025-04-08 12:11:53 +0200},
	doi = {10.1016/S0911-6044(01)00013-6},
	journal = {Journal of Neurolinguistics},
	number = {2-4},
	pages = {159-177},
	title = {On manifestations of aphasia in {C}atalan: a case study of {B}roca's aphasia},
	volume = {14},
	year = {2001},
	bdsk-url-1 = {https://doi.org/10.1016/S0911-6044(01)00013-6}}

@book{catswedish,
	author = {M. Johansson and A. Gr{\"o}nberg and K. Ceder and F. Longoni and I. S{\"o}r and I. Henriksson},
	date-added = {2025-04-08 11:37:51 +0200},
	date-modified = {2025-04-08 11:40:07 +0200},
	publisher = {Hogrefe Psykologif{\"o}rlaget AB},
	title = {{Comprehensive Aphasia Test}. {S}venks version {CAT-S}.},
	year = {2024}}

@article{pourquiemunarriz2025,
	author = {Marie Pourqui{\'e} and Amaia Munarriz-Ibarrola},
	date-added = {2025-04-08 10:46:30 +0200},
	date-modified = {2025-04-08 10:51:59 +0200},
	doi = {10.1080/02687038.2025.2450841},
	journal = {Aphasiology},
	pages = {1-25},
	title = {Overcoming challenges in name agreement to standardise the {CAT} in {B}asque, a minority language in the process of normalisation},
	year = {2025},
	bdsk-url-1 = {https://doi.org/10.1080/02687038.2025.2450841}}

@article{olazaran96,
	author = {Javier Olazaran and Diane M. Jacobs and Yaakov Stern},
	date-added = {2025-04-08 10:40:39 +0200},
	date-modified = {2025-04-08 10:43:08 +0200},
	doi = {10.1017/S1355617700000953},
	journal = {Journal of International Neuropsychological Society},
	number = {2},
	pages = {105-110},
	title = {Comparative study of visual and verbal short-term memory in {E}nglish and {S}panish speakers: testing a linguistic hypothesis},
	volume = {2},
	year = {1996},
	bdsk-url-1 = {https://doi.org/10.1017/S1355617700000953}}

@article{egiazabalamunarriz24,
	author = {Monike Egia-Zabala and Amaia Munarriz-Ibarrola},
	date-added = {2025-04-08 10:08:59 +0200},
	date-modified = {2025-04-08 10:10:47 +0200},
	doi = {10.3390/languages9100325},
	journal = {Languages},
	number = {10},
	pages = {325},
	title = {Language diversity and bi/multilingualism in aphasia research},
	volume = {9},
	year = {2024},
	bdsk-url-1 = {https://doi.org/10.3390/languages9100325}}

@article{maticetal2023,
	author = {Ana {Mati{\'c} {\v S}kori{\'c}} and Monica Irene Norvik and Jelena {Kuva{\v c} Kraljevi{\'c}} and Ingvild Roste and Hanne {Gram Simonsen}},
	date-added = {2025-04-07 16:34:21 +0200},
	date-modified = {2025-04-07 16:36:39 +0200},
	doi = {10.1080/02687038.2023.2250516},
	journal = {Aphasiology},
	pages = {1-27},
	title = {Comprehensive {A}phasia {T}est ({CAT}): comparability of the {C}roatian and {N}orwegian version},
	year = {2023},
	bdsk-url-1 = {https://doi.org/10.1080/02687038.2023.2250516}}

@article{catcant,
	author = {Anthony {Pak-Hin Kong}},
	date-added = {2025-04-07 16:29:51 +0200},
	date-modified = {2025-04-07 16:32:34 +0200},
	doi = {10.1080/02687038.2024.2398807},
	journal = {Aphasiology},
	pages = {1-23},
	title = {An update on validating the {H}ong {K}ong {C}antonese version of the {C}omprehensive {A}phasia {T}est (cant-cat)},
	year = {2024},
	bdsk-url-1 = {https://doi.org/10.1080/02687038.2024.2398807}}

@article{minhetal2024,
	author = {Christopher {Minh Nguyen} and Shathani Rampa and Mathew Staios and T. {Rune Nielsen} and Busisiwe Zapparoli and Xinyi Emily Zhou and Lingani Mbakile-Mahlanza and Juliet Colon and Alexandra Hammond and Marc Hendriks and Tumelo Kgolo and Yesenia Serrano and Mar{\'\i}a J. Marquine and Aparna Dutt and Jonathan Evans and Tedd Judd},
	date-added = {2025-04-07 15:57:54 +0200},
	date-modified = {2025-04-07 16:01:33 +0200},
	doi = {10.1017/S1355617724000286},
	journal = {Journal of the International Neuropsychological Society},
	number = {7},
	pages = {621-634},
	title = {Neuropsychological application of the {I}nternational {T}est {C}omission {G}uidelines for translation and adapting of tests},
	volume = {30},
	year = {2024},
	bdsk-url-1 = {https://doi.org/10.1017/S1355617724000286}}

@book{bastiaanseetal2020,
	author = {Roelien Bastiaanse and Yu. Akinina and D. Satoer and D. {de Kok}},
	date-added = {2025-04-07 15:27:18 +0200},
	date-modified = {2025-04-07 15:29:55 +0200},
	edition = {2nd},
	publisher = {The University of Groningen},
	title = {The {T}oken {T}est {A}pp},
	year = {2020}}

@book{catdanish,
	author = {Kate Swinburn and Gillian Porter and David Howard and L. {Haaber Hansen} and M. {Kaae Frederiksen}},
	date-added = {2025-04-04 12:51:02 +0200},
	date-modified = {2025-04-04 12:53:51 +0200},
	publisher = {{D}ansk {P}sykologisk {F}orlag},
	title = {{C}omprehensive {A}phasia {T}est.},
	year = {2005}}

@article{springermantey2010,
	author = {Luise Springer and Stefanie Mantey},
	date-added = {2025-04-04 11:57:26 +0200},
	date-modified = {2025-04-04 11:58:52 +0200},
	doi = {10.1080/02687030802453301},
	journal = {Aphasiology},
	number = {1},
	pages = {75-78},
	title = {The {Comprehensive Aphasia Test}: a review. {Commentary on Howard, Swinburn, and Porter, ``Putting the CAT out: What the Comprehensive Aphasia Test has to offer''}},
	volume = {24},
	year = {2010},
	bdsk-url-1 = {https://doi.org/10.1080/02687030802453301}}

@article{bruceedmunson2010,
	author = {Carolyn Bruce and Anne Edmundson},
	date-added = {2025-04-04 11:54:59 +0200},
	date-modified = {2025-04-04 11:56:54 +0200},
	doi = {10.1080/02687030802453335},
	journal = {Aphasiology},
	number = {1},
	pages = {79-93},
	title = {Letting the {CAT} out of the bag: a review of the {Comprehensive Aphasia Test}. {C}ommentary on {H}oward, {S}winburn, and {P}orter, ``{Putting the CAT out: What the Comprehensive Aphasia Test has to offer}''},
	volume = {24},
	year = {2010},
	bdsk-url-1 = {https://doi.org/10.1080/02687030802453335}}

@article{rofesetal2018,
	author = {Adri{\`a} Rofes and Lilla Zakari{\'a}s and Klaudia Ceder and Marianne Lind and Monica Blom Johansson and V{\^a}nia de Aguiar and Jovana Bjekic and Valantis Fyndanis and Anna Gavarr{\'o} and Hanne {Gram Simonsen} and Carlos {Hern{\'a}ndez Sacrist{\'a}n} and Maria Kambanaros and Jelena {Kuva{\v c} Kraljevi{\'c}} and Silvia Mart{\'\i}nez-Ferreiro and Ilknur Mavi{\c s} and Carolina {M{\'e}ndez Orellana} and Ingrid S{\"o}r and {\'A}gnes Luk{\'a}cs and M{\"u}ger Tun{\c c}er and Jasmina Vuksanovic and Amaia Munarriz-Ibarrola and Marie Pourqui{\'e} and Spyridoula Varlokosta and David Howard},
	date-added = {2025-04-04 11:50:00 +0200},
	date-modified = {2025-04-04 11:53:51 +0200},
	doi = {10.3758/s13428-017-0936-0},
	journal = {Behavior Research Methods},
	pages = {1187-1197},
	title = {Imageability ratings accross languages},
	volume = {50},
	year = {2018},
	bdsk-url-1 = {https://doi.org/10.3758/s13428-017-0936-0}}

@article{covingtonetal2007,
	author = {M.A. Covington and W.J. Riedel and C. Brown and C. He and E. Morris and S. Weinstein and J. Semple and J. Brown},
	date-added = {2025-04-04 11:19:11 +0200},
	date-modified = {2025-04-04 11:20:29 +0200},
	doi = {10.1177/0269881107077729},
	journal = {Journal of Psychopharmacology},
	number = {3},
	pages = {338-346},
	title = {Does ketamine mimic aspects of schizophrenic speech?},
	volume = {21},
	year = {2007},
	bdsk-url-1 = {https://doi.org/10.1177/0269881107077729}}

@incollection{mckennaandtomasina2005b,
	author = {Peter J. Mc{K}enna and Tomasina M. Oh},
	booktitle = {Schizophrenic Speech: Making Sense of Bathroots and Ponds That Fall in Doorways},
	date-added = {2025-04-03 13:43:46 +0200},
	date-modified = {2025-04-03 13:46:47 +0200},
	doi = {10.1017/CBO9780511544057.005},
	editor = {Peter J. Mc{K}enna and Tomasina M. Oh},
	pages = {80-100},
	publisher = {Cambridge University Press},
	title = {Thought disorder as a form of dysphasia},
	year = {2005},
	bdsk-url-1 = {https://doi.org/10.1017/CBO9780511544057.005}}

@article{herbert,
	author = {R.K. Herbert and K.Z. Waltensperger},
	date-added = {2025-04-03 13:29:39 +0200},
	date-modified = {2025-04-03 13:47:29 +0200},
	doi = {10.1017/S0142716400000746},
	journal = {Applied Psycholinguistics},
	number = {1},
	pages = {81-93},
	title = {Schizophrasia: case study of a paranoid schizophrenic's language},
	volume = {1},
	year = {1980},
	bdsk-url-1 = {https://doi.org/10.1017/S0142716400000746}}

@article{andreasen79,
	author = {N.C. Andreasen},
	date-added = {2025-04-03 11:52:54 +0200},
	date-modified = {2025-04-03 13:48:23 +0200},
	doi = {10.1001/archpsyc.1979.01780120045006},
	journal = {Archives of General Psychiatry},
	number = {12},
	pages = {1315-1321},
	title = {Thought, language and communication disorders: {I}. {C}linical assessment, definition of terms and evaluation of their reliability.},
	volume = {36},
	year = {1979},
	bdsk-url-1 = {https://doi.org/10.1001/archpsyc.1979.01780120045006}}

@article{harrowquinlan77,
	author = {M. Harrow and D. Quinlan},
	date-added = {2025-04-03 11:17:31 +0200},
	date-modified = {2025-04-03 11:22:14 +0200},
	doi = {10.1001/archpsyc.1977.01770130017001},
	journal = {Archives of General Psychiatry},
	pages = {15-21},
	title = {Is disordered thinking unique to schizophrenia?},
	volume = {34},
	year = {1977},
	bdsk-url-1 = {https://doi.org/10.1001/archpsyc.1977.01770130017001}}

@article{cameron38,
	author = {Norman Cameron},
	date-added = {2025-04-03 11:13:04 +0200},
	date-modified = {2025-04-03 11:14:06 +0200},
	doi = {10.1037/h0093451},
	journal = {Psychological Monographs},
	pages = {1-34},
	title = {Reasoning, regression and communication in schizophrenics},
	volume = {50},
	year = {1938},
	bdsk-url-1 = {https://doi.org/10.1037/h0093451}}

@incollection{mckennaandtomasina2005,
	author = {Peter J. Mc{K}enna and Tomasina M. Oh},
	booktitle = {Schizophrenic Speech: Making Sense of Bathroots and Ponds That Fall in Doorways},
	date-added = {2025-04-03 11:07:31 +0200},
	date-modified = {2025-04-03 11:16:38 +0200},
	doi = {10.1017/CBO9780511544057.002},
	editor = {Peter J. Mc{K}enna and Tomasina M. Oh},
	pages = {1-25},
	publisher = {Cambridge University Press},
	title = {Describing schizophrenic speech},
	year = {2005},
	bdsk-url-1 = {https://doi.org/10.1017/CBO9780511544057.002}}

@book{kraepelin1913,
	author = {Emil Kraepelin},
	date-added = {2025-04-02 11:48:30 +0200},
	date-modified = {2025-04-02 11:49:44 +0200},
	publisher = {Johann Ambrosius Barth},
	title = {Psychiatrie: Ein Lehrbuch f{\"u}r Studierende und {\"A}rzte},
	year = {1913}}

@misc{cie11,
	author = {{World Health Organization}},
	date-added = {2025-04-02 11:20:59 +0200},
	date-modified = {2025-04-02 11:24:10 +0200},
	title = {{International Classification of Diseases, 11th Revision (ICD-11)}},
	url = {https://icd.who.int/},
	year = {2019},
	bdsk-url-1 = {https://icd.who.int/}}

@manual{rstudio,
	address = {Boston, MA},
	author = {{RStudio Team}},
	date-added = {2025-04-01 14:57:39 +0200},
	date-modified = {2025-04-01 15:00:47 +0200},
	organization = {{RStudio}, PBC.},
	title = {R{S}tudio: Integrated Development for {R}},
	url = {http://www.rstudio.com/},
	year = {2024},
	bdsk-url-1 = {http://www.rstudio.com/}}

@book{chomsky86,
	author = {Noam Chomsky},
	date-added = {2025-03-27 16:17:58 +0100},
	date-modified = {2025-03-27 16:19:36 +0100},
	publisher = {Praeger},
	title = {Knowledge of language: its nature, origin and use},
	year = {1986}}

@article{shapiroetal93,
	author = {Lewis P. Shapiro and Betsy Gordon and N. Hack and J. Killackey},
	date-added = {2025-03-27 10:28:27 +0100},
	date-modified = {2025-03-27 10:32:31 +0100},
	doi = {10.1006/brln.1993.1053},
	journal = {Brain and Language},
	number = {3},
	pages = {423-447},
	title = {Verb-argument structure processing in complex sentences in {B}roca's and {W}ernicke's aphasia},
	volume = {45},
	year = {1993},
	bdsk-url-1 = {https://doi.org/10.1006/brln.1993.1053}}

@article{burchertdebleser2004,
	author = {Frank Burchert and Ria {De Bleser}},
	date-added = {2025-03-26 12:43:40 +0100},
	date-modified = {2025-03-26 12:45:25 +0100},
	doi = {10.1080/02687030344000409},
	journal = {Aphasiology},
	number = {1},
	pages = {29-45},
	title = {Passives in agrammatic sentence Passives in agrammatic sentence comprehension: a {G}erman study},
	volume = {18},
	year = {2004},
	bdsk-url-1 = {https://doi.org/10.1080/02687030344000409}}

@incollection{bradleyetal80,
	author = {Bradley, Dianne C., Merrill F. Garrett, and Edgar B. Zurif},
	booktitle = {Biological studies of mental processes},
	date-added = {2025-03-26 10:14:27 +0100},
	date-modified = {2025-03-26 10:16:20 +0100},
	editor = {David Caplan},
	pages = {269-286},
	publisher = {MIT Press},
	title = {Syntactic deficits in {B}roca's aphasia},
	year = {1980}}

@article{kean77,
	author = {Mary-Louise Kean},
	date-added = {2025-03-26 10:11:36 +0100},
	date-modified = {2025-03-26 10:12:50 +0100},
	doi = {10.1016/0010-0277(77)90015-4},
	journal = {Cognition},
	number = {1},
	pages = {9-46},
	title = {The linguistic interpretation of aphasic syndromes: Agrammatism in {B}roca's aphasia, an example},
	volume = {5},
	year = {1977},
	bdsk-url-1 = {https://doi.org/10.1016/0010-0277(77)90015-4}}

@book{hornsteinetal2005,
	author = {Norbert Horstein and Jairo Nunes and Kleanthes K. Grohmann},
	date-added = {2025-03-25 12:58:42 +0100},
	date-modified = {2025-03-25 12:59:18 +0100},
	publisher = {Cambridge University Press},
	title = {Understanding {M}inimalism},
	year = {2005}}

@book{hornstein2009,
	author = {Norbert Horstein},
	date-added = {2025-03-25 11:31:08 +0100},
	date-modified = {2025-03-25 11:33:19 +0100},
	doi = {10.1017/CBO9780511575129},
	publisher = {CUP},
	title = {A Theory of Syntax},
	year = {2009},
	bdsk-url-1 = {https://doi.org/10.1017/CBO9780511575129}}

@article{mauneretal1993,
	author = {Gail Mauner and Victoria A. Fromkin and Thomas L. Cornell},
	date-added = {2025-03-25 10:03:21 +0100},
	date-modified = {2025-03-25 10:05:15 +0100},
	doi = {10.1006/brln.1993.1050.},
	journal = {Brain and Language},
	number = {3},
	pages = {340-370},
	title = {Comprehension and acceptability judgments in agrammatism: disruptions in the syntax of referential dependency},
	volume = {45},
	year = {1993},
	bdsk-url-1 = {https://doi.org/10.1006/brln.1993.1050.}}

@article{villataetal2016,
	author = {Sandra Villata and Luigi Rizzi and Julie Franck},
	date-added = {2025-03-21 13:30:08 +0100},
	date-modified = {2025-03-21 13:31:40 +0100},
	doi = {10.1016/j.lingua.2016.03.004},
	journal = {Lingua},
	pages = {76-96},
	title = {Intervention effects and {R}elativized {M}inimality: new experimental evidence from graded judgments},
	volume = {179},
	year = {2016},
	bdsk-url-1 = {https://doi.org/10.1016/j.lingua.2016.03.004}}

@article{arantzetaetal2017,
	author = {Miren Arantzeta and Roelien Bastiaanse and Frank Burchert and Martijn Wieling and Maite Mart{\'\i}nez-Zabaleta and Itziar Laka},
	date-added = {2025-03-21 11:09:56 +0100},
	date-modified = {2025-03-21 12:09:38 +0100},
	doi = {10.1080/23273798.2017.1344715},
	journal = {Language, {C}ognition and {N}euroscience},
	number = {10},
	pages = {1320-1343},
	title = {Eye-tracking the effect of word order in sentence comprehension in aphasia: evidence from {B}asque, a free word order ergative language},
	volume = {32},
	year = {2017},
	bdsk-url-1 = {https://doi.org/10.1080/23273798.2017.1344715}}

@incollection{beretta2015,
	author = {Alan Beretta},
	booktitle = {International Encyclopedia of the Social and Behavioral Sciences},
	date-added = {2025-03-20 18:22:46 +0100},
	date-modified = {2025-03-20 18:32:59 +0100},
	doi = {10.1016/B978-0-08-097086-8.54021-5},
	editor = {James D. Wright},
	pages = {176-182},
	publisher = {Elsevier},
	title = {Linguistic approaches to agrammatism},
	year = {2015},
	bdsk-url-1 = {https://doi.org/10.1016/B978-0-08-097086-8.54021-5}}

@incollection{beretta2008,
	author = {Alan Beretta},
	booktitle = {Handbook of the {N}euroscience of {L}anguage},
	date-added = {2025-03-20 18:18:45 +0100},
	date-modified = {2025-03-20 18:22:11 +0100},
	doi = {10.1016/B978-0-08-045352-1.00015-X},
	editor = {Brigitte Stemmer and Harry A. Whitaker},
	pages = {155-163},
	publisher = {Elsevier},
	title = {Disorders of syntax},
	year = {2008},
	bdsk-url-1 = {https://doi.org/10.1016/B978-0-08-045352-1.00015-X}}

@article{stockbridgeetal2021,
	author = {Melissa D. Stockbridge and Alexandra Walker and William Matchin and Bonnie L. Breining and Julius Fridriksson and Argye E. Hillis and Gregory Hickok},
	date-added = {2025-03-20 17:02:16 +0100},
	date-modified = {2025-03-20 17:04:36 +0100},
	doi = {10.1080/02643294.2020.1833851},
	journal = {Cognitive Neuropsychology},
	number = {1},
	pages = {116-123},
	title = {A double dissociation between plural and possessive "s": evidence from the morphosyntactic generation test},
	volume = {38},
	year = {2021},
	bdsk-url-1 = {https://doi.org/10.1080/02643294.2020.1833851}}

@article{crainetal2001,
	author = {Stephen Crain and Weijia Ni and Donald Shankweiler},
	date-added = {2025-03-20 16:10:14 +0100},
	date-modified = {2025-03-20 16:12:51 +0100},
	doi = {10.1006/brln.2000.2403},
	journal = {Brain and Language},
	number = {3},
	pages = {294-304},
	title = {Grammatism},
	volume = {77},
	year = {2001},
	bdsk-url-1 = {https://doi.org/10.1006/brln.2000.2403}}

@article{kimthompson2000,
	author = {Mikyong Kim and Cynthia Thompson},
	date-added = {2025-03-18 13:38:30 +0100},
	date-modified = {2025-03-18 13:40:24 +0100},
	doi = {10.1006/brln.2000.2315},
	journal = {Brain and Language},
	number = {1},
	pages = {1-25},
	title = {Patterns of comprehension and production of nouns and verbs in agrammatism: implications for lexical organization},
	volume = {74},
	year = {2000},
	bdsk-url-1 = {https://doi.org/10.1006/brln.2000.2315}}

@article{fernandezsanchezott2020,
	author = {Javier Fern{\'a}ndez-{S}{\'a}nchez and Dennis Ott},
	date-added = {2025-03-14 10:41:46 +0100},
	date-modified = {2025-03-14 10:44:00 +0100},
	doi = {10.1111/lnc3.12391},
	journal = {Language and Linguistics Compass},
	number = {e12391},
	pages = {1-39},
	title = {Dislocations},
	volume = {14},
	year = {2020},
	bdsk-url-1 = {https://doi.org/10.1111/lnc3.12391}}

@incollection{friedmanngvion2012,
	author = {Naama Friedmann and Aviah Gvion},
	booktitle = {Enjoy {L}inguistics! {P}apers offered to {L}uigi {R}izzi on the occasion of his 60th birthday},
	date-added = {2025-03-13 16:22:25 +0100},
	date-modified = {2025-03-13 16:24:57 +0100},
	editor = {Valentina Bianchi and Cristiano Chesi},
	pages = {191-204},
	publisher = {CISCL Press},
	title = {Intervention and locality in agrammatic aphasia},
	year = {2012}}

@incollection{baloghgrod2000,
	author = {Jennifer Balogh and Yosef Grodzinsky},
	booktitle = {Grammatical disorders in aphasia: a neurolinguistic perspective},
	date-added = {2025-03-13 13:27:14 +0100},
	date-modified = {2025-03-13 13:29:26 +0100},
	editor = {Roelien Bastiaanse and Yosef Grodzinsky},
	pages = {88-104},
	publisher = {Whurr Publishers},
	title = {Levels of linguistic representation in {B}roca's aphasia: implicitness and referentiality of arguments},
	year = {2000}}

@article{boyebas2018,
	author = {Kasper Boye and Roelien Bastiaanse},
	date-added = {2025-03-13 13:15:29 +0100},
	date-modified = {2025-03-13 13:16:49 +0100},
	doi = {10.5334/gjgl.436},
	journal = {Glossa: a journal of general linguistics},
	number = {1},
	pages = {1-29},
	title = {Grammatical versus lexical words in theory and aphasia: integrating linguistics and neurolinguistics},
	volume = {3},
	year = {2018},
	bdsk-url-1 = {https://doi.org/10.5334/gjgl.436}}

@incollection{avrutin2000,
	author = {Sergey Avrutin},
	booktitle = {Language and the brain: representation and processing},
	date-added = {2025-03-11 13:50:34 +0100},
	date-modified = {2025-03-11 13:52:17 +0100},
	editor = {Yosef Grodzinsky and Lewis P. Shapiro},
	pages = {295-313},
	publisher = {Academic Press},
	title = {Comprehension of discourse-linked and non-discourse-linked questions by children and {B}roca's aphasics},
	year = {2000}}

@article{wangthompson2022,
	author = {Honglei Wang and Cynthia Thompson},
	date-added = {2025-03-11 10:44:51 +0100},
	date-modified = {2025-03-11 10:46:41 +0100},
	doi = {10.1080/02687038.2021.1975635},
	journal = {Aphasiology},
	pages = {98-121},
	title = {The online processing of the ambiguous null object in {M}andarin among patients with {B}roca's aphasia},
	volume = {36},
	year = {2022},
	bdsk-url-1 = {https://doi.org/10.1080/02687038.2021.1975635}}

@article{caplanetal2015,
	author = {David Caplan and Jennifer Michaud and Rebecca Hufford},
	date-added = {2025-03-11 09:44:11 +0100},
	date-modified = {2025-03-11 10:17:58 +0100},
	journal = {Cognitive Neuropsychology},
	number = {5},
	pages = {283-313},
	title = {Mechanisms underlying syntactic comprehension deficits in vascular aphasia: new evidence from self-paced listening},
	volume = {32},
	year = {2015}}

@article{boyeetal2023,
	author = {Kasper Boye and Roelien Bastiaanse and Peter Harder and Silvia Mart{\'\i}nez-Ferreiro},
	date-added = {2025-03-10 17:40:33 +0100},
	date-modified = {2025-03-10 17:43:45 +0100},
	doi = {10.1016/j.jneuroling.2022.101108},
	journal = {Journal of Neurolinguistics},
	number = {101108},
	pages = {1-16},
	title = {Agrammatism is a usage-based theory of grammatical status: impaired combinatorics, compensatory prioritization, or both?},
	volume = {65},
	year = {2023},
	bdsk-url-1 = {https://doi.org/10.1016/j.jneuroling.2022.101108}}

@incollection{matchin2023,
	author = {William Matchin and Corianne Rogalsky},
	booktitle = {The {O}xford {H}andbook of {E}xperimental {S}yntax},
	date-added = {2025-03-10 12:18:37 +0100},
	date-modified = {2025-03-10 12:21:09 +0100},
	doi = {10.1093/oxfordhb/9780198797722.013.18},
	editor = {Jon Sprouse},
	pages = {593--634},
	publisher = {Oxford University Press},
	title = {Aphasia and syntax},
	year = {2023},
	bdsk-url-1 = {https://doi.org/10.1093/oxfordhb/9780198797722.013.18}}

@article{engeletal2018,
	author = {S. Engel and Lewis P. Shapiro and T. Love},
	date-added = {2025-02-27 12:08:36 +0100},
	date-modified = {2025-02-27 12:10:05 +0100},
	doi = {10.1016/j.jneuroling.2017.10.001},
	journal = {Journal of Neurolinguistics},
	pages = {79-94},
	title = {Proform-antecedent linking in individuals with agrammatic aphasia: a test of the intervener hypothesis},
	volume = {45},
	year = {2018},
	bdsk-url-1 = {https://doi.org/10.1016/j.jneuroling.2017.10.001}}

@article{arslanetal2025,
	author = {Se{\c c}kin Arslan and Semra Selvi-Balo and Ilknur Mavi{\c s}},
	date-added = {2025-02-27 12:05:11 +0100},
	date-modified = {2025-02-27 12:07:26 +0100},
	doi = {10.1016/j.jneuroling.2024.101221},
	journal = {Journal of Neurolinguistics},
	pages = {101221},
	title = {Limitations during processing of variable reflexive anaphors and overt/null object pronouns in {T}urkish aphasia revealed by eye-tracking during listening studies},
	volume = {73},
	year = {2025},
	bdsk-url-1 = {https://doi.org/10.1016/j.jneuroling.2024.101221}}

@book{chomsky1981,
	author = {Noam Chosmky},
	date-added = {2025-02-27 10:22:04 +0100},
	date-modified = {2025-02-27 10:22:50 +0100},
	publisher = {Foris Publications},
	title = {Lectures on {G}overment and {B}inding: the {P}isa lectures},
	year = {1981}}

@article{grodzinsky1995,
	author = {Yosef Grodzinsky},
	date-added = {2025-02-26 12:39:17 +0100},
	date-modified = {2025-02-26 12:40:50 +0100},
	doi = {10.1006/brln.1995.1072},
	journal = {Brain and Language},
	number = {3},
	pages = {467-497},
	title = {Trace deletion, theta-roles, and cognitive strategies},
	volume = {51},
	year = {1995},
	bdsk-url-1 = {https://doi.org/10.1006/brln.1995.1072}}

@article{ruigendijketal06,
	author = {Esther Ruigendijk and Nada Vasic and Sergey Avrutin},
	date-added = {2025-02-26 12:28:20 +0100},
	date-modified = {2025-02-26 12:34:05 +0100},
	doi = {10.1016/j.bandl.2005.06.005},
	journal = {Brain and Language},
	number = {3},
	pages = {302-317},
	title = {Reference assignment: using language breakdown to choose between theoretical approaches},
	volume = {96},
	year = {2006},
	bdsk-url-1 = {https://doi.org/10.1016/j.bandl.2005.06.005}}

@article{edwardsvarlokosta2007,
	author = {Susan Irene Edwards and Spyridoula Varlokosta},
	date-added = {2025-02-26 12:24:55 +0100},
	date-modified = {2025-02-26 12:27:08 +0100},
	doi = {10.1016/j.jneuroling.2007.03.003},
	journal = {Journal of Neurolinguistics},
	number = {6},
	pages = {423-444},
	title = {Pronominal and anaphoric reference in agrammatism},
	volume = {20},
	year = {2007},
	bdsk-url-1 = {https://doi.org/10.1016/j.jneuroling.2007.03.003}}

@article{grodetal93,
	author = {Yosef Grodzinsky and Ken Wexler and Y.C. Chien and S. Marakovitz and J. Solomon},
	date-added = {2025-02-26 12:16:21 +0100},
	date-modified = {2025-02-26 12:18:24 +0100},
	doi = {10.1006/brln.1993.1052},
	journal = {Brain and Language},
	number = {3},
	pages = {396-422},
	title = {The breakdown of binding relations},
	volume = {45},
	year = {1993},
	bdsk-url-1 = {https://doi.org/10.1006/brln.1993.1052}}

@article{caplanfutter86,
	author = {David Caplan and Christine Futter},
	date-added = {2025-02-25 16:01:04 +0100},
	date-modified = {2025-02-25 16:01:57 +0100},
	journal = {Brain and Language},
	pages = {117-134},
	title = {Assignment of thematic roles to nouns in sentence comprehension by agrammatic patient},
	volume = {27},
	year = {1986}}

@incollection{zurif1995,
	author = {Edgar B. Zurif},
	booktitle = {An invitation to cognitive science},
	date-added = {2025-02-25 14:43:01 +0100},
	date-modified = {2025-02-25 14:44:18 +0100},
	editor = {L. Geitman and M. Liberman},
	pages = {381-397},
	publisher = {The {MIT} {P}ress},
	title = {Brain regions of relevance to syntactic processing},
	volume = {1},
	year = {1995}}

@book{aat,
	author = {Claudio Luzzatti and Klaus Willmes and Ria {De Bleser}},
	date-added = {2025-02-24 13:01:47 +0100},
	date-modified = {2025-02-24 13:04:54 +0100},
	publisher = {Organizzazioni Speciali},
	title = {Aachener {A}phasie {T}est ({AAT}). {V}ersione italiana},
	year = {1996}}

@article{salmonsgavarro2022glossa,
	author = {Io Salmons and Anna Gavarr{\'o}},
	date-added = {2025-02-21 17:01:07 +0100},
	date-modified = {2025-02-21 17:02:20 +0100},
	doi = {10.16995/glossa.6348},
	journal = {Glossa: a journal of general linguistics},
	number = {1},
	pages = {1-32},
	title = {Intervention effects in {C}atalan agrammatism},
	volume = {7},
	year = {2022},
	bdsk-url-1 = {https://doi.org/10.16995/glossa.6348}}

@incollection{buring2016,
	author = {Daniel B{\"u}ring},
	booktitle = {The Oxford Handbook of Information Structure},
	date-added = {2025-02-11 15:13:12 +0100},
	date-modified = {2025-02-11 15:16:13 +0100},
	doi = {10.1093/oxfordhb/9780199642670.013.002},
	editor = {Caroline F{\'e}ry, Shinichiro Ishihara},
	pages = {64--85},
	publisher = {Oxford University Press},
	title = {(Contrative) {T}opic},
	year = {2016},
	bdsk-url-1 = {https://doi.org/10.1093/oxfordhb/9780199642670.013.002}}

@article{alexandrinapineda2022,
	author = {Monica Alexandrina Irimia and Anna Pineda},
	date-added = {2025-02-11 12:12:17 +0100},
	date-modified = {2025-02-11 15:01:10 +0100},
	doi = {10.1075/lv.20009.iri},
	journal = {Linguistic Variation},
	number = {2},
	pages = {325-385},
	title = {Differential object marking in {C}atalan},
	volume = {22},
	year = {2022},
	bdsk-url-1 = {https://doi.org/10.1075/lv.20009.iri}}

@article{cruschinamayol2022,
	author = {Silvio Cruschina and Laia Mayol},
	date-added = {2025-02-11 10:49:11 +0100},
	date-modified = {2025-02-11 10:50:31 +0100},
	doi = {10.3390/languages7040310},
	journal = {Languages},
	number = {7},
	pages = {310},
	title = {The realization of information focus in {C}atalan},
	year = {2022},
	bdsk-url-1 = {https://doi.org/10.3390/languages7040310}}

@article{rossello2002,
	author = {Joana Rossell{\'o}},
	date-added = {2025-02-11 10:25:48 +0100},
	date-modified = {2025-02-11 15:04:10 +0100},
	journal = {Catalan Working Papers in Linguistics},
	number = {8},
	pages = {97-128},
	title = {A minimalist approach to the null subject parameter},
	year = {2002}}

@article{vanrelletal2013,
	author = {M.M. Vanrell and Olga Fern{\'a}ndez Soriano},
	date-added = {2025-02-11 10:13:47 +0100},
	date-modified = {2025-02-11 10:17:59 +0100},
	doi = {10.5565/rev/catjl.63},
	journal = {Catalan Journal of Linguistics},
	number = {12},
	pages = {253-282},
	title = {Variation at the interfaces in {I}bero-{R}omance. {C}atalan and {S}panish prosody and word order},
	year = {2013},
	bdsk-url-1 = {https://doi.org/10.5565/rev/catjl.63}}

@incollection{vallduvi2002,
	author = {Enric Vallduv{\'\i}},
	booktitle = {Gram{\`a}tica del Catal{\`a} Contemporani [{G}rammar of {C}ontemporary {C}atalan]},
	date-added = {2025-02-10 15:47:41 +0100},
	date-modified = {2025-02-11 13:01:56 +0100},
	editor = {Joan Sol{\`a}, Maria-Rosa Lloret, Joan Mascar{\'o}, Manuel P{\'e}rez Saldanya},
	publisher = {Emp{\'u}ries},
	title = {L'oraci{\'o} com a unitat informativa},
	year = {2002}}

@incollection{frascarelli2017,
	author = {Mara Frascarelli},
	booktitle = {Manual on {R}omance morphosyntax and syntax},
	chapter = {13},
	date-added = {2025-02-10 12:57:20 +0100},
	date-modified = {2025-02-10 12:59:23 +0100},
	editor = {Andreas Dufter, Elisabeth Stark},
	pages = {472-501},
	publisher = {De {G}ruyter, {I}nc.},
	title = {Dislocations and framings},
	year = {2017}}

@article{forcadell2013,
	author = {Montserrat Forcadell},
	date-added = {2025-02-10 11:28:43 +0100},
	date-modified = {2025-02-10 11:30:49 +0100},
	doi = {10.1016/j.pragma.2013.03.017},
	journal = {Journal of Pragmatics},
	pages = {39-63},
	title = {Subject informational status and word order: {C}atalan as an {SVO} language},
	volume = {53},
	year = {2013},
	bdsk-file-1 = {YnBsaXN0MDDSAQIDBFxyZWxhdGl2ZVBhdGhYYm9va21hcmtfEEEwMV9BcnRpY2xlcy8yMDI1XzAxX0NJX0NMUC9hcnRpY2xlcy9saW5ndWlzdGljYS9Gb3JjYWRlbGwyMDEzLnBkZk8RBahib29rqAUAAAAABBAwAAAAAAAAAAAAAAAAAAAAAAAAAAAAAAAAAAAAAAAAAAAAAACMBAAABQAAAAEBAABVc2VycwAAAAIAAAABAQAAaW8AAAcAAAABAQAATGlicmFyeQAQAAAAAQEAAE1vYmlsZSBEb2N1bWVudHMTAAAAAQEAAGNvbX5hcHBsZX5DbG91ZERvY3MACAAAAAEBAABBY2FkZW1pYQsAAAABAQAAMDFfQXJ0aWNsZXMADgAAAAEBAAAyMDI1XzAxX0NJX0NMUAAACAAAAAEBAABhcnRpY2xlcwsAAAABAQAAbGluZ3Vpc3RpY2EAEQAAAAEBAABGb3JjYWRlbGwyMDEzLnBkZgAAACwAAAABBgAABAAAABQAAAAgAAAAMAAAAEgAAABkAAAAdAAAAIgAAACgAAAAsAAAAMQAAAAIAAAABAMAAJ1QAAAAAAAACAAAAAQDAAAU5AAAAAAAAAgAAAAEAwAAG+QAAAAAAAAIAAAABAMAACKFAQAAAAAACAAAAAQDAAAjhQEAAAAAAAgAAAAEAwAADJcBAAAAAAAIAAAABAMAANS0AQAAAAAACAAAAAQDAAAtzwEAAAAAAAgAAAAEAwAAF0wQAAAAAAAIAAAABAMAADj0vAAAAAAACAAAAAQDAABuLbUAAAAAACwAAAABBgAAFAEAACQBAAA0AQAARAEAAFQBAABkAQAAdAEAAIQBAACUAQAApAEAALQBAAAIAAAAAAQAAEHGqz0z3MCbGAAAAAECAAABAAAAAAAAAA8AAAAAAAAAAAAAAAAAAAAIAAAABAMAAAkAAAAAAAAABAAAAAMDAAD2AQAACAAAAAEJAABmaWxlOi8vLwwAAAABAQAATWFjaW50b3NoIEhECAAAAAQDAAAAMIhG7wAAAAgAAAAABAAAQcdB7RSAAAAkAAAAAQEAADhFMzNEQzFDLUUyNDctNEE2NC05OTZELTVGNzk5MzZBRjQ0RhgAAAABAgAAgQAAAAEAAADvEwAAAQAAAAAAAAAAAAAAAQAAAAEBAAAvAAAAAAAAAAEFAAAaAAAAAQEAAE5TVVJMRG9jdW1lbnRJZGVudGlmaWVyS2V5AAAEAAAAAwMAAJiJAAAzAQAAAQIAAGNkNjE2MDYxZjUzYjhkNDhkNDZiYTJkYWI5ZjQ2Yzg2YTNlYTYyMGM3OGYzMGUyMWY0Y2VjMmQyYmViN2E3N2E7MDA7MDAwMDAwMDA7MDAwMDAwMDA7MDAwMDAwMDA7MDAwMDAwMDAwMDAwMDAyMDtjb20uYXBwbGUuYXBwLXNhbmRib3gucmVhZC13cml0ZTswMTswMTAwMDAwYjswMDAwMDAwMDAwYjUyZDZlOzYyOy91c2Vycy9pby9saWJyYXJ5L21vYmlsZSBkb2N1bWVudHMvY29tfmFwcGxlfmNsb3VkZG9jcy9hY2FkZW1pYS8wMV9hcnRpY2xlcy8yMDI1XzAxX2NpX2NscC9hcnRpY2xlcy9saW5ndWlzdGljYS9mb3JjYWRlbGwyMDEzLnBkZgAALwAAAAEBAABOU1VSTEJvb2ttYXJrUXVhcmFudGluZU1vdW50ZWROZXR3b3JrVm9sdW1lc0tleQDkAAAA/v///wEAAAAAAAAAEgAAAAQQAADgAAAAAAAAAAUQAADEAQAAAAAAABAQAAAIAgAAAAAAAEAQAAD4AQAAAAAAAAIgAADUAgAAAAAAAAUgAABEAgAAAAAAABAgAABUAgAAAAAAABEgAACIAgAAAAAAABIgAABoAgAAAAAAABMgAAB4AgAAAAAAACAgAAC0AgAAAAAAADAgAADgAgAAAAAAAAHAAAAoAgAAAAAAABHAAAAUAAAAAAAAABLAAAA4AgAAAAAAAIDwAAAYAwAAAAAAAOgCAIAMAwAAAAAAAFQEAIDgAgAAAAAAAAAIAA0AGgAjAGcAAAAAAAACAQAAAAAAAAAFAAAAAAAAAAAAAAAAAAAGEw==},
	bdsk-url-1 = {https://doi.org/10.1016/j.pragma.2013.03.017}}

@book{vallduvi1992,
	author = {Enric Vallduv{\'\i}},
	date-added = {2025-02-07 17:02:04 +0100},
	date-modified = {2025-02-10 15:56:41 +0100},
	publisher = {Garland},
	title = {The {I}nformational {C}omponent},
	year = {1992}}

@article{vallduvi1994,
	author = {Enric Vallduv{\'\i}},
	date-added = {2025-02-07 16:58:33 +0100},
	date-modified = {2025-02-10 15:56:35 +0100},
	journal = {Journal of Pragmatics},
	pages = {573-601},
	title = {Detachment in {C}atalan and information packaging},
	volume = {22},
	year = {1994}}

@article{serere,
	author = {Fiona Mc{L}aughlin},
	date-added = {2024-12-19 16:38:56 +0100},
	date-modified = {2024-12-19 16:40:14 +0100},
	journal = {Phonology},
	number = {3},
	pages = {333-363},
	title = {Consonant mutation and reduplication in {S}eereer-{S}in},
	volume = {17},
	year = {2000}}

@book{massana,
	author = {Montserrat Massana},
	date-added = {2024-11-26 14:31:36 +0100},
	date-modified = {2024-11-26 14:32:35 +0100},
	publisher = {Escola de {P}atologia del {L}lenguatge},
	title = {Tractament i prevenci{\'o} de la disl{\`a}lia},
	year = {2002}}

@book{guasti2016,
	author = {Maria Teresa Guasti},
	date-added = {2024-11-25 11:49:07 +0100},
	date-modified = {2024-11-25 11:50:13 +0100},
	edition = {2nd},
	publisher = {MIT Press},
	title = {Language acquisition. {T}he growth of grammar},
	year = {2016}}

@article{bishop2002,
	author = {D.V.M. Bishop},
	date-added = {2024-11-19 16:05:56 +0100},
	date-modified = {2024-11-19 16:07:05 +0100},
	journal = {Journal of Communication Disorders},
	number = {311-328},
	title = {The roles of genes in the etiology of specific language impairment},
	volume = {35},
	year = {2002}}

@article{gavarroetal2010,
	author = {Anna Gavarr{\'o} and Vicenc Torres and Ken Wexler},
	date-added = {2024-11-19 12:00:42 +0100},
	date-modified = {2024-11-19 12:03:37 +0100},
	journal = {Language {A}cquisition},
	number = {4},
	pages = {192-219},
	title = {Object clitic omission: two language types},
	url = {https://www.jstor.org/stable/27920313},
	volume = {17},
	year = {2010},
	bdsk-url-1 = {https://www.jstor.org/stable/27920313}}

@book{languagefiles,
	address = {Columbus},
	date-added = {2024-11-15 12:13:50 +0100},
	date-modified = {2024-11-15 12:15:47 +0100},
	edition = {12th},
	editor = {Hope C. Dawson and Michael Phelan},
	publisher = {Ohio State University Press},
	title = {Language {f}iles: {m}aterials for an introduction to {l}anguage and {l}inguistics},
	year = {2016}}

@book{pinker1994es,
	author = {Steven Pinker},
	date-added = {2024-10-31 11:45:17 +0100},
	date-modified = {2024-10-31 11:46:30 +0100},
	publisher = {Alianza Editorial},
	title = {El instinto del lenguaje. {C}{\'o}mo crea el lenguaje la mente},
	year = {1994}}

@book{palenquero2020,
	author = {J.M. Lipski},
	booktitle = {Palenquero and Spanish in {P}alenquero and {S}panish in contact: exploring the interface},
	date-added = {2024-10-31 11:34:42 +0100},
	date-modified = {2024-11-04 09:49:30 +0100},
	pages = {35-78},
	publisher = {John Benjamins Publishing Company},
	title = {A brief sketch of {P}alenquero grammar},
	year = {2020}}

@book{vivekatypology,
	author = {Viveka Velupillai},
	date-added = {2023-10-29 16:32:20 +0200},
	date-modified = {2023-10-29 16:34:22 +0200},
	publisher = {John Benjamins Publishing Company},
	title = {An introduction to linguistic typology},
	year = {2012}}

@article{tsimplismith1998,
	author = {Ianthi Tsimpli and Neil Smith},
	date-added = {2024-10-18 12:09:16 +0200},
	date-modified = {2024-10-18 12:10:26 +0200},
	journal = {Learning and Individual Differences},
	number = {3},
	pages = {193-215},
	title = {Modules and quasi-modules: language and theory of mind in a polyglot savant},
	volume = {10},
	year = {1998}}

@article{smithetal1991,
	author = {Neil Smith and Ianthi Tsimpli},
	date-added = {2024-10-18 12:09:16 +0200},
	date-modified = {2024-10-18 12:10:26 +0200},
	journal = {Lingua},
	pages = {315-351},
	title = {Linguistic modularity? A case-study of a savant linguist},
	volume = {84},
	year = {1991}}

@article{smithetal1993,
	author = {Neil Smith and Ianthi Tsimpli and Jamal Ouhalla},
	date-added = {2024-10-18 12:09:16 +0200},
	date-modified = {2024-10-18 12:10:26 +0200},
	journal = {Lingua},
	pages = {279-347},
	title = {Learning the impossible: the acquisition of possible and impossible languages by a polyglot savant},
	volume = {91},
	year = {1993}}

@incollection{smithtsimpli2021,
	author = {Neil Smith and Ianthi Tsimpli},
	booktitle = {A {C}ompanion to {C}homsky},
	date-added = {2024-10-18 11:37:19 +0200},
	date-modified = {2024-10-18 11:52:00 +0200},
	editor = {Nicholas Allott and Terje Lohndal and George Rey},
	pages = {377-389},
	publisher = {John Wiley and Sons, Inc.},
	title = {Atypical acquisition},
	year = {2021}}

@article{fonsecasilva2023,
	author = {Gustavo Augusto {Fonseca Silva}},
	date-added = {2024-10-18 11:29:23 +0200},
	date-modified = {2024-10-18 11:34:22 +0200},
	journal = {Revista Virtual de Estudos da Linguagem},
	number = {36},
	pages = {1-33},
	title = {Rethinking {M}ichael {T}omasello's social-pragmatic theory of language},
	volume = {19},
	year = {2021/2023}}

@article{bellugietal2001,
	author = {Ursula Bellugi and Julie R. Korenberg and Edward S. Klima},
	date-added = {2023-10-13 12:55:22 +0200},
	date-modified = {2023-10-13 12:56:42 +0200},
	journal = {Clinical Neuroscience Research},
	pages = {217-219},
	title = {Williams syndrome: an exploration of neurocognitive and genetic features},
	volume = {1},
	year = {2001}}

@article{bellugietal99,
	author = {Ursula Bellugi and Liz Lichtenberger and Debra Mills and Albert Galaburda and Julie R. Korenberg},
	date-added = {2023-10-13 12:12:29 +0200},
	date-modified = {2023-10-13 12:14:45 +0200},
	journal = {Trends in {N}eurosciences},
	number = {5},
	pages = {197-207},
	title = {Bridging cognition, the brain and molecular genetics: evidence from {W}illiams syndrome},
	volume = {22},
	year = {1999}}

@incollection{curtiss2013,
	author = {Suan Curtiss},
	booktitle = {Rich {L}anguages from {P}oor {I}nputs},
	date-added = {2023-10-13 11:41:30 +0200},
	date-modified = {2023-10-13 11:43:12 +0200},
	editor = {Massimo Piattelli-Palmarini and Berwick, Robert C.},
	pages = {68-90},
	publisher = {Oxford University Press},
	title = {Revisiting modularity: using language as a window to the mind},
	year = {2013}}

@book{richlang2013,
	date-added = {2023-10-13 11:39:51 +0200},
	date-modified = {2023-10-13 11:41:11 +0200},
	editor = {Massimo Piattelli-Palmarini and Berwick, Robert C.},
	publisher = {Oxford University Press},
	title = {Rich {L}anguages from {P}oor {I}nputs},
	year = {2013}}

@book{smithtsimpli1995chris,
	author = {Neil Smith and Ianthi Tsimpli},
	date-added = {2023-10-13 16:32:20 +0200},
	date-modified = {2023-10-13 16:34:22 +0200},
	publisher = {Blackwell Publishing Ltd},
	title = {The mind of a savant: language learning and modularity},
	year = {1995}}

@book{smithetal2011chris,
	author = {Neil Smith and Ianthi Tsimpli and Gary Morgan and Bencie Moll},
	date-added = {2023-10-13 16:31:35 +0200},
	date-modified = {2024-10-18 15:22:38 +0200},
	publisher = {Cambridge University Press},
	title = {The signs of a savant. {L}anguage against the odds},
	year = {2011}}

@book{yamada1990,
	author = {J.E. Yamada},
	date-added = {2023-10-13 16:29:41 +0200},
	date-modified = {2023-10-13 16:30:16 +0200},
	publisher = {The {MIT} {P}ress},
	title = {Laura: a case for the modularity of language},
	year = {1990}}

@book{genie2014,
	author = {Susan Curtiss},
	date-added = {2024-10-17 16:23:57 +0200},
	date-modified = {2024-10-17 16:26:48 +0200},
	publisher = {Academic Press},
	title = {Genie: {A} {P}sycholinguistic {S}tudy of a {M}odern-{D}ay {W}ild {C}hild},
	year = {2014}}

@inproceedings{chelsea,
	author = {Carson T. Sch{\"u}tze and Susan Curtiss},
	booktitle = {{UCLA} {W}orking {P}apers in {L}inguistics},
	date-added = {2024-10-17 16:14:59 +0200},
	date-modified = {2024-10-17 16:27:32 +0200},
	editor = {Carson T. Sch{\"u}tze and Linnaea Stockall},
	number = {18},
	pages = {115-146},
	title = {The case of {C}helsea: The effects of late age at exposure to language on language performance and evidence for the modularity of language and mind},
	volume = {Connectedness: {P}apers by and for {S}arah {V}an{W}agenen},
	year = {2014}}

@incollection{piattellietal2013pos,
	author = {Berwick, Robert C. and Noam Chosmky and Massimo Piattelli-Palmarini},
	booktitle = {Rich languages from poor inputs},
	date-added = {2024-10-17 15:19:05 +0200},
	date-modified = {2024-10-17 15:26:42 +0200},
	editor = {Massimo Piattelli-Palmarini and Berwick, Robert C.},
	pages = {19-42},
	publisher = {Oxford University Press},
	title = {Poverty of stimulus stands: why recent challenges fail},
	year = {2013}}

@article{lermanetal2019,
	author = {Aviva Lerman and Lia Pazuelo and Lian Kizner and Katy Borodkin and Mira Goral},
	date-added = {2024-08-05 11:27:59 +0200},
	date-modified = {2024-08-05 11:29:09 +0200},
	doi = {10.1080/02687038.2018.1546821},
	journal = {Aphasiology},
	number = {9},
	pages = {1137-1153},
	title = {Language mixing patterns in a bilingual individual with non-fluent aphasia},
	volume = {33},
	year = {2019},
	bdsk-url-1 = {https://doi.org/10.1080/02687038.2018.1546821}}

@article{bastiaanse2008,
	author = {Roelien Bastiaanse},
	date-added = {2024-05-24 17:52:31 +0200},
	date-modified = {2024-05-24 17:53:26 +0200},
	doi = {10.1016/j.jneuroling.2006.10.006},
	journal = {Journal of Neurolinguistics},
	number = {2},
	pages = {104-119},
	title = {Production of verbs in base position by {D}utch agrammatic speakers: inflection versus finiteness},
	volume = {21},
	year = {2008},
	bdsk-url-1 = {https://doi.org/10.1016/j.jneuroling.2006.10.006}}

@article{thompson2003,
	author = {Cynthia Thompson},
	date-added = {2024-05-24 17:50:56 +0200},
	date-modified = {2024-05-24 17:51:56 +0200},
	doi = {10.1016/S0911-6044(02)00014-3},
	journal = {Journal of Neurolinguistics},
	number = {2-3},
	pages = {151-167},
	title = {Unaccusative verb production in agrammatic aphasia: the argument structure complexity hypothesis},
	volume = {16},
	year = {2003},
	bdsk-url-1 = {https://doi.org/10.1016/S0911-6044(02)00014-3}}

@article{faroqishah2015,
	author = {Yasmeen Faroqi-{S}hah and Annalena Venneri},
	date-added = {2024-05-24 17:48:26 +0200},
	date-modified = {2024-05-24 17:50:14 +0200},
	doi = {10.1155/2015/983870},
	journal = {Behavioural Neurology},
	pages = {983870},
	title = {Production of verb tense in agrammatic aphasia: a meta-analysis and further data},
	year = {2015},
	bdsk-url-1 = {https://doi.org/10.1155/2015/983870}}

@article{kimetal2019,
	author = {Bo Seon Kim and Yong Bum Kim and Hyang{H}ee Kim},
	date-added = {2024-05-24 11:55:38 +0200},
	date-modified = {2024-05-24 12:05:24 +0200},
	doi = {10.3389/fnagi.2019.00221},
	journal = {Frontiers in {A}ging {N}euroscience},
	number = {221},
	title = {Discourse measures to differentiate between mild cognitive impairment and healthy aging},
	volume = {11},
	year = {2019},
	bdsk-url-1 = {https://doi.org/10.3389/fnagi.2019.00221}}

@article{campbelletal2021,
	author = {Edward L. Campbell and Ra{\'u}l {Y{\'a}{\~n}ez Mes{\'\i}a} and Laura Docio-Fernandez and Carmen Garc{\'\i}a-Mateo},
	date-added = {2024-05-24 11:53:42 +0200},
	date-modified = {2024-05-24 12:08:11 +0200},
	doi = {10.1016/j.csl.2021.101198},
	journal = {Computer Speech and Language},
	number = {12},
	pages = {101198},
	title = {Paralinguistic and linguistic fluency features for {A}lzheimer disease detection},
	volume = {68},
	year = {2021},
	bdsk-url-1 = {https://doi.org/10.1016/j.csl.2021.101198}}

@article{cruiceetal2014,
	author = {Madeline Cruice and Madeleine Pritchard and Lucy Dipper},
	date-added = {2024-05-23 12:30:20 +0200},
	date-modified = {2024-05-23 12:31:41 +0200},
	doi = {10.1016/j.jneuroling.2013.12.002},
	journal = {Journal of Neurolinguistics},
	pages = {31-47},
	title = {Verb use in aphasic and non-aphasic personal discourse: what is normal?},
	volume = {28},
	year = {2014},
	bdsk-url-1 = {https://doi.org/10.1016/j.jneuroling.2013.12.002}}

@article{fergadotiswright2011,
	author = {Gerasimos Fergadiotis and Heather Harris Wright},
	date-added = {2024-05-20 19:01:36 +0200},
	date-modified = {2024-05-20 19:03:10 +0200},
	doi = {10.1080/02687038.2011.603898},
	journal = {Aphasiology},
	number = {11},
	pages = {1414-1430},
	title = {Lexical diversity for adults with and without aphasia across discourse elicitation tasks},
	volume = {25},
	year = {2011},
	bdsk-url-1 = {https://doi.org/10.1080/02687038.2011.603898}}

@article{hameisternickels2018,
	author = {Inga Hameister and Lyndsey Nickels},
	date-added = {2024-05-18 13:34:40 +0200},
	date-modified = {2024-05-18 13:36:28 +0200},
	doi = {10.1080/23273798.2018.1497801},
	journal = {Language, {C}ognition and {N}euroscience},
	number = {10},
	pages = {1296-1314},
	title = {The cat in the tree - using picture descriptions to inform our understanding of conceptualisation in aphasia},
	volume = {33},
	year = {2018},
	bdsk-url-1 = {https://doi.org/10.1080/23273798.2018.1497801}}

@article{daltonetal2019,
	author = {Sarah G.H. Dalton and Jessica D. Richardson},
	date-added = {2024-05-18 13:28:55 +0200},
	date-modified = {2024-05-18 13:31:29 +0200},
	doi = {10.1044/2018_AJSLP-17-0166},
	journal = {American Journal of Speech-Language Pathology},
	number = {1},
	pages = {293-320},
	title = {A large-scale comparison of main concept production between persons with aphasia and persons without brain injury},
	volume = {28},
	year = {2019},
	bdsk-url-1 = {https://doi.org/10.1044/2018_AJSLP-17-0166}}

@article{kuvacetal2023,
	author = {Jelena {Kuva{\v c} Kraljevi{\'c}} and Ana {Mati{\'c} {\v S}kori{\'c}} and Karolina Lice},
	date-added = {2024-05-18 13:20:35 +0200},
	date-modified = {2024-05-19 20:50:35 +0200},
	journal = {Languages},
	number = {2},
	pages = {120},
	title = {Main concepts in the spoken discourse of persons with aphasia: analysis of a propositional and linguistic level},
	volume = {8},
	year = {2023}}

@article{cates_adaptation,
	author = {Silvia Mart{\'\i}nez-Ferreiro and Y. Quique and V.A. Rodr{\'\i}guez and C. M{\'e}ndez Orellana},
	date-added = {2024-05-18 13:13:03 +0200},
	date-modified = {2024-05-18 13:18:04 +0200},
	doi = {10.1080/02687038.2024.2319362},
	journal = {Aphasiology},
	pages = {1-24},
	title = {Linguistic and cultural properties of the {S}panish adaptation of the {CAT} ({SP-CAT}): pilot results from neurotypical subjects},
	year = {2024},
	bdsk-url-1 = {https://doi.org/10.1080/02687038.2024.2319362}}

@article{catturkish,
	author = {{\c S}evket {\"O}zdemir and {\.I}lknur Mavi{\c s} and A.M. Tun{\c c}er},
	date-added = {2024-05-18 13:09:06 +0200},
	date-modified = {2024-05-18 13:10:54 +0200},
	doi = {10.1007/s10936-022-09850-2},
	journal = {Journal of Psycholinguistic Research},
	number = {4},
	pages = {789-802},
	title = {The validity and reliability of the language battery in {C}omprehensive {A}phasia {T}est-{T}urkish ({CAT-TR})},
	volume = {51},
	year = {2022},
	bdsk-url-1 = {https://doi.org/10.1007/s10936-022-09850-2}}

@article{dietzboyle2018,
	author = {Aimee Dietz and Mary Boyle},
	date-added = {2024-05-18 12:56:48 +0200},
	date-modified = {2024-05-18 12:57:56 +0200},
	doi = {10.1080/02687038.2017.1398803},
	journal = {Aphasiology},
	number = {4},
	pages = {459-464},
	title = {Discourse measurement in aphasia research: have we reached the tipping point?},
	volume = {32},
	year = {2018},
	bdsk-url-1 = {https://doi.org/10.1080/02687038.2017.1398803}}

@book{vischbrinket2014,
	author = {E. Visch-Brink and D. Vandenborre and D. {de Smet} and P. Mari{\"e}n},
	date-added = {2024-05-18 12:27:43 +0200},
	date-modified = {2024-05-18 12:28:59 +0200},
	publisher = {Pearson},
	title = {Comprehensive {A}phasia {T}est - {N}ederlandse bewerking - {H}andleiding},
	year = {2014}}

@article{jensenetal2024,
	author = {Bard Uri Jensen and Monica I. Norvik and Hanne {Gram Simonsen}},
	date-added = {2024-05-18 12:15:12 +0200},
	date-modified = {2024-05-18 12:19:50 +0200},
	doi = {10.1080/02687038.2023.2200132},
	journal = {Aphasiology},
	number = {3},
	pages = {412-439},
	title = {Statistics and psychometrics for the {CAT-N}: documenting the {C}omprehensive {A}phasia {T}est for {N}orwegian},
	volume = {28},
	year = {2024},
	bdsk-url-1 = {https://doi.org/10.1080/02687038.2023.2200132}}

@article{pallickalhema2020,
	author = {Maharunnisa Pallickal and N. Hema},
	date-added = {2024-05-17 16:55:43 +0200},
	date-modified = {2024-05-17 16:57:08 +0200},
	doi = {10.1080/02687038.2020.1739616},
	journal = {Aphasiology},
	number = {9},
	pages = {1138-1163},
	title = {Discourse in {W}ernicke's aphasia},
	volume = {34},
	year = {2020},
	bdsk-url-1 = {https://doi.org/10.1080/02687038.2020.1739616}}

@article{penalozaetal2020,
	author = {Claudia Pe{\~n}aloza and Katherine Barrett and Swathi Kiran},
	date-added = {2024-05-17 15:48:47 +0200},
	date-modified = {2024-05-17 15:50:39 +0200},
	doi = {10.1080/02687038.2019.1666082},
	journal = {Aphasiology},
	number = {10},
	pages = {1223-1240},
	title = {The influence of prestroke proficiency on poststroke lexical-semantic performance in bilingual aphasia},
	volume = {34},
	year = {2020},
	bdsk-url-1 = {https://doi.org/10.1080/02687038.2019.1666082}}

@article{groveswrightetal2004,
	author = {Kathy Groves-Wright and Jean Neils-Strunjas and Rebecca Burnett and Mary Jane O'{N}eill},
	date-added = {2024-05-17 13:34:53 +0200},
	date-modified = {2024-05-17 13:36:36 +0200},
	doi = {10.1016/j.jcomdis.2003.08.004},
	journal = {Journal of Communication Disorders},
	number = {2},
	pages = {109-130},
	title = {A comparison of verbal and written language in {A}lzheimer's disease},
	volume = {37},
	year = {2004},
	bdsk-url-1 = {https://doi.org/10.1016/j.jcomdis.2003.08.004}}

@article{gordon2008,
	author = {Jean K. Gordon},
	date-added = {2024-05-17 11:35:46 +0200},
	date-modified = {2024-05-17 11:37:16 +0200},
	doi = {10.1080/02687030701820063},
	journal = {Aphasiology},
	number = {7-8},
	pages = {839-852},
	title = {Measuring the lexical semantics of picture description in aphasia},
	volume = {22},
	year = {2008},
	bdsk-url-1 = {https://doi.org/10.1080/02687030701820063}}

@article{linniketal2016,
	author = {Anastasia Linnik and Roelien Bastiaanse and Barbara H{\"o}hle},
	date-added = {2024-05-16 12:47:22 +0200},
	date-modified = {2024-05-16 12:48:19 +0200},
	doi = {10.1080/02687038.2015.1113489},
	journal = {Aphasiology},
	number = {7},
	pages = {765-800},
	title = {Discourse production in aphasia: a current review of theoretical and methodological challenges},
	volume = {30},
	year = {2016},
	bdsk-url-1 = {https://doi.org/10.1080/02687038.2015.1113489}}

@article{wrightetal2003,
	author = {Heather Harris Wright and Stacy W. Silverman and Marilyn Newhoff},
	date-added = {2024-05-16 12:43:23 +0200},
	date-modified = {2024-05-16 12:44:57 +0200},
	journal = {Aphasiology},
	number = {5},
	pages = {443-452},
	title = {Measures of lexical diversity in aphasia},
	volume = {17},
	year = {2003}}

@article{andreettaetal2012,
	author = {Sara Andreetta and Anna Cantagallo and Andrea Marini},
	date-added = {2024-05-16 11:40:43 +0200},
	date-modified = {2024-05-16 11:42:56 +0200},
	doi = {10.1016/j.neuropsy chologia.2012.04.003},
	journal = {Neuropsychologia},
	number = {8},
	pages = {1787-1793},
	title = {Narrative discourse in anomic aphasia},
	volume = {50},
	year = {2012},
	bdsk-url-1 = {https://doi.org/10.1016/j.neuropsy%20chologia.2012.04.003}}

@article{christiansen95,
	author = {J.A. Christiansen},
	date-added = {2024-05-16 10:34:42 +0200},
	date-modified = {2024-05-16 10:37:07 +0200},
	doi = {0–103. https://doi.org/ 10.1016/j.jneuroling.2018.04.007},
	journal = {Brain and Language},
	number = {2},
	pages = {291-317},
	title = {Coherence violations and propositional usage in the narratives of fluent aphasics},
	volume = {51},
	year = {1995},
	bdsk-url-1 = {0%E2%80%93103.%20https://doi.org/%2010.1016/j.jneuroling.2018.04.007}}

@article{hazamiobermeyer2020,
	author = {Audrey A. Hazamy and Jessica Obermeyer},
	date-added = {2024-05-16 10:30:15 +0200},
	date-modified = {2024-05-16 10:49:03 +0200},
	doi = {10.1111/1460-6984.12507},
	journal = {International Journal of Communicaiton Disorders},
	number = {1},
	pages = {110-120},
	title = {Evaluating informative content and global coherence in fluent and non-fluent aphasia},
	volume = {55},
	year = {2020},
	bdsk-url-1 = {https://doi.org/10.1111/1460-6984.12507}}

@article{gavarro2017,
	author = {Anna Gavarr{\'o}},
	date-added = {2024-05-15 12:32:52 +0200},
	date-modified = {2024-05-15 12:38:58 +0200},
	doi = {10.3389/fpsyg.2017.01865},
	journal = {Frontiers in Psychology},
	pages = {1-13},
	title = {A sentence repetition task for {C}atalan-speaking typically developing children and children with {S}pecific {L}anguage {I}mpairment},
	volume = {8},
	year = {2017},
	bdsk-url-1 = {https://doi.org/10.3389/fpsyg.2017.01865}}

@article{aiq21,
	author = {Kate Swinburn and S. Beeke and M. Cruice and L. Smith and E. {Pearce Willis} and K. Ledingham and J. Sweeney and S.J. Mc{V}icker},
	date-added = {2024-05-13 12:02:35 +0200},
	date-modified = {2024-05-13 12:04:46 +0200},
	doi = {10.1080/ 02687038.2018.1517406},
	journal = {Aphasiology},
	number = {9},
	pages = {1035-1060},
	title = {A concise patient reported outcome measure for people with aphasia: the {A}phasia {I}mpact {Q}uestionnaire 21},
	volume = {22},
	year = {2018},
	bdsk-url-1 = {https://doi.org/10.1080/%2002687038.2018.1517406}}

@article{lluentetal2002,
	author = {R. {Lluent Vallet} and J. Pe{\~n}a-Casanova and P. B{\"o}hm},
	date-added = {2024-05-13 11:50:52 +0200},
	date-modified = {2024-05-13 11:52:26 +0200},
	journal = {Neurolog{\'\i}a},
	number = {3},
	pages = {124-131},
	title = {Versi{\'o}n catalana de los subtests verbales del {T}est {B}arcelona},
	volume = {17},
	year = {2002}}

@article{martinezferreiroetal2024,
	author = {Silvia Mart{\'\i}nez-Ferreiro and Se{\c c}kin Arslan and Valantis Fyndanis and David Howard and Jelena {Kuva{\v c} Kraljevi{\'c}} and Ana {Mati{\'c} {\v S}kori{\'c}} and Amaia Munarriz-Ibarrola and Monica Norvik and Claudia Pe{\~n}aloza and Marie Pourqui{\'e} and Hanne {Gram Simonsen} and Kate Swinburn and Spyridoula Varlokosta and Eva Soroli},
	date-added = {2024-05-13 11:19:33 +0200},
	date-modified = {2024-05-16 10:15:32 +0200},
	doi = {10.1080/02687038.2024.2343456},
	journal = {Aphasiology},
	pages = {1-25},
	title = {Guidelines and recommendations for cross-linguistic aphasia assessment: a review of 10 years of comprehensive aphasia test adaptations},
	year = {2024},
	bdsk-url-1 = {https://doi.org/10.1080/02687038.2024.2343456}}

@article{ivanovahallowell2013,
	author = {Maria V. Ivanova and B. Hallowell},
	date-added = {2024-05-13 11:16:47 +0200},
	date-modified = {2024-07-22 09:17:24 +0200},
	doi = {10.1080/ 02687038.2013.805728},
	journal = {Aphasiology},
	number = {8},
	pages = {891-920},
	title = {A tutorial on aphasia test development in any language: key substantive and psychometric considerations},
	volume = {27},
	year = {2013},
	bdsk-url-1 = {https://doi.org/10.1080/%2002687038.2013.805728}}

@book{mmse,
	author = {M.F. Folstein and S.E. Folstein and P.R. McHugh},
	date-added = {2024-02-04 20:53:53 +0100},
	date-modified = {2024-02-04 20:58:18 +0100},
	publisher = {APA PsycTests},
	title = {Mini-{M}ental {S}tate {E}xamination ({MMSE})},
	year = {1975}}

@article{andreettamarini2015,
	author = {Sara Andreetta and Andrea Marini},
	date-added = {2024-02-01 12:13:14 +0100},
	date-modified = {2024-05-16 12:09:12 +0200},
	doi = {10.1080/02687038.2014.979394},
	journal = {Aphasiology},
	number = {6},
	pages = {705-723},
	title = {The effect of lexical deficits on narrative disturbances in fluent aphasia},
	volume = {29},
	year = {2015},
	bdsk-url-1 = {https://doi.org/10.1080/02687038.2014.979394}}

@article{fyndanisetal2017,
	author = {Valantis Fyndanis and Marianne Lind and Spyridoula Varlokosta and Maria Kambanaros and Efstathia Soroli and Klauda Ceder and Kleanthes K. Grohmann and Adri{\`a} Rofes and Hanne G. Simonsen and Jovana Bjekic and Anna Gavarr{\'o} and Jelena Kuvac Kraljevic and Silvia Mart{\'\i}nez-Ferreiro and Amaia Munarriz and Marie Pourquie and Jasmina Vuksanovic and Lilla Zakari{\'a}s and David Howard},
	date-added = {2024-02-01 12:08:56 +0100},
	date-modified = {2024-02-01 12:11:37 +0100},
	doi = {10.1080/02699206.2017.1310299},
	journal = {Clinical Linguistics and Phonetics},
	number = {7-9},
	pages = {697-710},
	title = {Cross-linguistic adaptations of {T}he {C}omprehensive {A}phasia {T}est: Challenges and solutions},
	volume = {31},
	year = {2017},
	bdsk-url-1 = {https://doi.org/10.1080/02699206.2017.1310299}}

@article{amstrong2000,
	author = {E. Armstrong},
	date-added = {2024-02-01 11:53:04 +0100},
	date-modified = {2024-05-17 13:27:10 +0200},
	journal = {Aphasiology},
	number = {9},
	pages = {875-892},
	title = {Aphasic discourse analysis: the story so far},
	volume = {14},
	year = {2000}}

@incollection{obleretal94,
	author = {L.K. Obler and R. Au and J. Kugler and J. Melvold and M. Tocco and M.L. Albert},
	booktitle = {Discourse analysis and applications: Studies in adult clinical populations},
	date-added = {2024-02-01 11:35:38 +0100},
	date-modified = {2024-02-01 11:39:19 +0100},
	editor = {L.K. Obler and S. {D}e {S}anti and J.S. Ehrlichs},
	pages = {15-27},
	publisher = {Lawrence Erlbaum Associates},
	title = {Intersubject variability in adult normal discourse},
	year = {1994}}

@article{capiluotoetal2005,
	author = {Gilson Capiluoto and Heather Harris Wright and Stacy A. Wagovich},
	date-added = {2024-02-01 11:24:05 +0100},
	date-modified = {2024-02-01 11:25:12 +0100},
	doi = {10.1016/j.jcomdis.2005.03.005},
	journal = {Journal of Communication Disorders},
	pages = {431-444},
	title = {{CIU} and main event analyses of the structured discourse of older and younger adults},
	volume = {37},
	year = {2005},
	bdsk-url-1 = {https://doi.org/10.1016/j.jcomdis.2005.03.005}}

@article{mooijmanetal2021,
	author = {Saskia Mooijman and Rob Schoonen and Ardi Roelofs and Marina B. Ruiter},
	date-added = {2024-02-01 11:17:18 +0100},
	date-modified = {2024-02-01 11:18:35 +0100},
	doi = {10.1017/S136672892100047X},
	journal = {Bilingualism: {L}anguage and {C}ognition},
	pages = {1-16},
	title = {Executive control in bilingual aphasia: a sytematic review},
	year = {2021},
	bdsk-url-1 = {https://doi.org/10.1017/S136672892100047X}}

@article{forbes2005,
	author = {K.E. Forbes-{M}c{K}ay and A. Venneri},
	date-added = {2024-02-01 11:13:48 +0100},
	date-modified = {2024-02-01 11:15:24 +0100},
	doi = {10.1007/s10072-005-0467-9},
	journal = {Neurological Sciences},
	pages = {243-254},
	title = {Detecting subtle spontaneous language decline in early {A}lzheimer's disease with a picture description task},
	volume = {26},
	year = {2005},
	bdsk-url-1 = {https://doi.org/10.1007/s10072-005-0467-9}}

@manual{R2021,
	author = {{R Core Team}},
	date-added = {2024-02-01 11:07:26 +0100},
	date-modified = {2024-02-01 11:09:31 +0100},
	doi = {https://www.R-project.org/},
	organization = {R Foundation for Statistical Computing},
	title = {R: A language and environment for statistical R: a language and environment for statistical computing},
	year = {2021},
	bdsk-url-1 = {https://www.R-project.org/}}

@article{smithetal2003,
	author = {Rebecca Smith and Maranda Heuerman and Brenda M. Wilson and Adele Proctor},
	date-added = {2024-02-01 10:07:00 +0100},
	date-modified = {2024-02-01 10:09:26 +0100},
	doi = {10.1016/S0278-2626(03)00145-3},
	journal = {Brain and Cognition},
	pages = {368-371},
	title = {Analysis of normal discours patterns},
	volume = {53},
	year = {2003},
	bdsk-url-1 = {https://doi.org/10.1016/S0278-2626(03)00145-3}}

@article{mackenzieetal2007,
	author = {Catherine Mackenzie and Marian Brady and John Norrie and Ninik Poedjianto},
	date-added = {2024-02-01 10:05:29 +0100},
	date-modified = {2024-02-01 10:06:53 +0100},
	doi = {10.1080/02687030600911419},
	journal = {Aphasiology},
	number = {340-354},
	title = {Picture description in neurologically normal adults: concepts and topic coherence},
	volume = {213/4},
	year = {2007},
	bdsk-url-1 = {https://doi.org/10.1080/02687030600911419}}

@article{mackenzie200,
	author = {Catherine Mackenzie},
	date-added = {2024-02-01 10:04:25 +0100},
	date-modified = {2024-02-01 10:05:24 +0100},
	doi = {www.tandf.co.uk/journals/tf/13682822.html},
	journal = {International Journal of Language and Communication Disorders},
	number = {2},
	pages = {269-285},
	title = {Adult spoken discourse: the influences of age and education},
	volume = {35},
	year = {2000},
	bdsk-url-1 = {https://doi.org/www.tandf.co.uk/journals/tf/13682822.html}}

@article{schonbergeretal2014,
	author = {Eva Sch{\"o}nberger and Stefan Heim and Elisabeth Meffert and Peter Pieperhoff and Patricia da {C}osta {A}velar and Walter Huber and Ferdinand Binkofski and Marion Grande},
	date-added = {2024-02-01 10:01:06 +0100},
	date-modified = {2024-02-01 10:03:04 +0100},
	doi = {10.3389/fpsyg.2014.00246},
	journal = {Frontiers in Psychology},
	number = {246},
	title = {The neural correlates of agrammatism: evidence from aphasic and healthy speakers performing an overt description tasks},
	volume = {5},
	year = {2014},
	bdsk-url-1 = {https://doi.org/10.3389/fpsyg.2014.00246}}

@book{cat2,
	author = {Kate Swinburn and Gillian Porter and David Howard},
	date-added = {2024-02-01 09:57:30 +0100},
	date-modified = {2024-02-01 09:59:31 +0100},
	publisher = {Routledge},
	title = {Comprehensive {A}phasia {T}est (2nd edition)},
	year = {2023}}

@article{hooveretal2021,
	author = {Elizabeth Hoover and Gayle De{D}e and Edwin Maas},
	date-added = {2024-02-01 09:53:40 +0100},
	date-modified = {2024-02-01 09:54:55 +0100},
	journal = {Journal of Speech, Language, and Hearing Research},
	pages = {4861-4875},
	title = {A randomized controlled trial of the effects of group conversation treatment on monologic discourse in aphasia},
	volume = {64},
	year = {2021}}

@article{zakieldineetal2020,
	author = {Hani M. Zakieldine and Mohamed A. Turk and Rana F. Hashem and Mohamed A. Shafik},
	date-added = {2024-02-01 09:43:23 +0100},
	date-modified = {2024-02-01 09:45:29 +0100},
	doi = {10.1186/s41983-019-0139-y},
	journal = {The Egyptian Journal of Neurology, Psychiatry and Neurosurgery},
	number = {8},
	title = {The myth and truth of a comprehensive stroke scale},
	volume = {56},
	year = {2020},
	bdsk-url-1 = {https://doi.org/10.1186/s41983-019-0139-y}}

@article{vandenborreetal2018,
	author = {Dorien Vandenborre and Evy G. Visch-Brink and Kim van Dun and Jo Verhoeven and Peter Mari{\"e}n},
	date-added = {2024-02-01 09:40:49 +0100},
	date-modified = {2024-02-01 09:43:08 +0100},
	doi = {10.1111/1460-6984.12348},
	journal = {International Journal of Language and Communication Disorders},
	number = {2},
	pages = {294-307},
	title = {Oral and written picture description in individuals with aphasia},
	volume = {53},
	year = {2018},
	bdsk-url-1 = {https://doi.org/10.1111/1460-6984.12348}}

@incollection{marinisarmon2015,
	author = {Theodoros Marinis and Sharon Armon-Lotem},
	booktitle = {Assessing multilingual children: disentangling bilingualism from language impairment},
	date-added = {2022-09-09 12:37:52 +0200},
	date-modified = {2022-09-09 12:39:31 +0200},
	editor = {Suzanne Armon-Lotem and John H.A.L. {de Jong} and Natalia Meir},
	pages = {95-122},
	publisher = {Multilingual Matters LTD},
	title = {Sentence repetition},
	year = {2015}}

@incollection{lustetal1996,
	author = {Barbara Lust and Suzanne Flynn and Claire Floire},
	booktitle = {Methods for Assessing Children's Syntax},
	date-added = {2022-09-09 12:36:14 +0200},
	date-modified = {2022-09-09 12:37:47 +0200},
	editor = {Dana Mc{D}aniel and Cecilia Mc{K}ee and Helen Smith Cairns},
	pages = {55-76},
	publisher = {MIT Press},
	title = {What children know about what they say: elicited imitation as a research method for assessing children's syntax},
	year = {1996}}

@article{friedmann2001,
	author = {Naama Friedmann},
	date-added = {2022-09-09 12:34:17 +0200},
	date-modified = {2022-09-09 12:35:55 +0200},
	doi = {10.1023/a:1005256224207},
	journal = {Journal of Psycholinguistic Research},
	number = {1},
	pages = {71-90},
	title = {Agrammatism and the psychological reality of the syntactic tree},
	volume = {30},
	year = {2001},
	bdsk-url-1 = {https://doi.org/10.1023/a:1005256224207}}

@article{garraffafyndanis2020,
	author = {Maria Garraffa and Valantis Fyndanis},
	date-added = {2022-09-08 12:45:30 +0200},
	date-modified = {2022-09-08 12:48:21 +0200},
	doi = {10.1080/02687038.2020.1770196},
	journal = {Aphasiology},
	number = {8},
	pages = {905-926},
	title = {Linguistic theory and aphasia: an overview},
	volume = {34},
	year = {2020},
	bdsk-url-1 = {https://doi.org/10.1080/02687038.2020.1770196}}

@article{gallegoorus2022,
	author = {{\'A}ngel J. Gallego and Rom{\'a}n Or{\'u}s},
	date-added = {2022-07-06 10:21:19 +0200},
	date-modified = {2022-07-06 10:27:39 +0200},
	doi = {10.1007/s42979-021-01002-y},
	journal = {{SN} Computer Science},
	keywords = {syntax, merge, renormalization},
	pages = {140},
	title = {Language design as information renormalization},
	volume = {3},
	year = {2022},
	bdsk-file-1 = {YnBsaXN0MDDSAQIDBFxyZWxhdGl2ZVBhdGhYYm9va21hcmtvEEwAMAAwAF8AQgBpAGIAbABpAG8AZwByAGEAZgBpAGEALwBHAGEAbABsAGUAZwBvAC0ATwByAHUDAQBzADIAMAAyADIAXwBBAHIAdABpAGMAbABlAF8ATABhAG4AZwB1AGEAZwBlAEQAZQBzAGkAZwBuAEEAcwBJAG4AZgBvAHIAbQBhAHQAaQBvAG4AUgBlAG4ALgBwAGQAZk8RBRxib29rHAUAAAAABBAwAAAAAAAAAAAAAAAAAAAAAAAAAAAAAAAAAAAAAAAAAAAAAAAMBAAABQAAAAEBAABVc2VycwAAAAIAAAABAQAAaW8AAAcAAAABAQAATGlicmFyeQAQAAAAAQEAAE1vYmlsZSBEb2N1bWVudHMTAAAAAQEAAGNvbX5hcHBsZX5DbG91ZERvY3MACAAAAAEBAABBY2FkZW1pYQ8AAAABAQAAMDBfQmlibGlvZ3JhZmlhAD0AAAABAQAAR2FsbGVnby1PcnXMgXMyMDIyX0FydGljbGVfTGFuZ3VhZ2VEZXNpZ25Bc0luZm9ybWF0aW9uUmVuLnBkZgAAACAAAAABBgAABAAAABQAAAAgAAAAMAAAAEgAAABkAAAAdAAAAIwAAAAIAAAABAMAAJ1QAAAAAAAACAAAAAQDAAAU5AAAAAAAAAgAAAAEAwAAG+QAAAAAAAAIAAAABAMAACKFAQAAAAAACAAAAAQDAAAjhQEAAAAAAAgAAAAEAwAADJcBAAAAAAAIAAAABAMAALCYAQAAAAAACAAAAAQDAADLtgEAAAAAACAAAAABBgAA/AAAAAwBAAAcAQAALAEAADwBAABMAQAAXAEAAGwBAAAIAAAAAAQAAEHEI6bnAAAAGAAAAAECAAABAAAAAAAAAA8AAAAAAAAAAAAAAAAAAAAIAAAABAMAAAYAAAAAAAAABAAAAAMDAAD2AQAACAAAAAEJAABmaWxlOi8vLwwAAAABAQAATWFjaW50b3NoIEhECAAAAAQDAAAAMIhG7wAAAAgAAAAABAAAQcdB7RSAAAAkAAAAAQEAADhFMzNEQzFDLUUyNDctNEE2NC05OTZELTVGNzk5MzZBRjQ0RhgAAAABAgAAgQAAAAEAAADvEwAAAQAAAAAAAAAAAAAAAQAAAAEBAAAvAAAAAAAAAAEFAAAaAAAAAQEAAE5TVVJMRG9jdW1lbnRJZGVudGlmaWVyS2V5AAAEAAAAAwMAAOABAAA/AQAAAQIAADZkMzY3NDVkM2EwMzA3MDUzY2JhOGQ3ZGI0ODJmNjBkYzQyZjE5ODgyNmM1ODYxMTMyZDNhYTIzMDdlZTI2NTc7MDA7MDAwMDAwMDA7MDAwMDAwMDA7MDAwMDAwMDA7MDAwMDAwMDAwMDAwMDAyMDtjb20uYXBwbGUuYXBwLXNhbmRib3gucmVhZC13cml0ZTswMTswMTAwMDAwYjswMDAwMDAwMDAwMDFiNmNiOzYyOy91c2Vycy9pby9saWJyYXJ5L21vYmlsZSBkb2N1bWVudHMvY29tfmFwcGxlfmNsb3VkZG9jcy9hY2FkZW1pYS8wMF9iaWJsaW9ncmFmaWEvZ2FsbGVnby1vcnXMgXMyMDIyX2FydGljbGVfbGFuZ3VhZ2VkZXNpZ25hc2luZm9ybWF0aW9ucmVuLnBkZgAA2AAAAP7///8BAAAAAAAAABEAAAAEEAAA1AAAAAAAAAAFEAAAfAEAAAAAAAAQEAAAtAEAAAAAAABAEAAApAEAAAAAAAACIAAAgAIAAAAAAAAFIAAA8AEAAAAAAAAQIAAAAAIAAAAAAAARIAAANAIAAAAAAAASIAAAFAIAAAAAAAATIAAAJAIAAAAAAAAgIAAAYAIAAAAAAAAwIAAAjAIAAAAAAAABwAAA1AEAAAAAAAARwAAAFAAAAAAAAAASwAAA5AEAAAAAAACA8AAAxAIAAAAAAACUAgCAuAIAAAAAAAAACAANABoAIwC+AAAAAAAAAgEAAAAAAAAABQAAAAAAAAAAAAAAAAAABd4=},
	bdsk-url-1 = {https://doi.org/10.1007/s42979-021-01002-y}}

@article{mpp2017normallanguage,
	abstract = {*Normal language in spite of major brain anomalies.*Cases of hydrocephaly with normal language and cognition.*Cases of Spina Bifida Mylomeningocele (SBM) showing normal syntax and lexicon.*Cases of hemispherectomy followed by remarkable preservation of core syntactic processing.*Tentative explanations of these apparent paradoxes are suggested.
	There is little doubt that, in the adult, specific brain lesions cause specific language deficits. Yet, brain localizations of linguistic functions are made problematic by several reported cases of normal language in spite of major brain anomalies, mostly, but not exclusively, occurring early in life. The signal cases are hydrocephaly, spina bifida and hemispherectomy. These cases are discussed and possible solutions are suggested: namely a vast redundancy of neurons and/or the role of microtubules as neuron-internal processors and key factors in signaling and guiding the growth and reconfiguration of the brain.},
	address = {United States},
	author = {Piattelli-Palmarini, Massimo},
	copyright = {2017 Elsevier Ltd},
	date-modified = {2022-06-22 12:09:58 +0200},
	doi = {10.1016/j.neubiorev.2017.02.008},
	issn = {0149-7634},
	journal = {Neuroscience and biobehavioral reviews},
	keywords = {Brain damage ; Brain lesions ; Hemispherectomy ; Hemispherectomy - psychology ; Humans ; Hydrocephalus - psychology ; Hydrocephaly ; Language ; Linguistic disabilities ; Neurons ; Phonetics ; Semantics ; Spina bifida ; Spinal Dysraphism - psychology},
	language = {eng},
	number = {Pt B},
	pages = {188-193},
	publisher = {Elsevier Ltd},
	title = {Normal language in abnormal brains},
	volume = {81},
	year = {2017},
	bdsk-file-1 = {YnBsaXN0MDDSAQIDBFxyZWxhdGl2ZVBhdGhZYWxpYXNEYXRhXxA6Li4vLi4vLi4vLi4vLlRyYXNoL01QUCBOb3JtYWwgTGFuZ3VhZ2UgQWJub3JtYWwgYnJhaW5zLnBkZk8RAZwAAAAAAZwAAgAADE1hY2ludG9zaCBIRAAAAAAAAAAAAAAAAAAAAAAAAABCRAAB/////x9NUFAgTm9ybWFsIExhbmd1YWcjRkZGRkZGRkYucGRmAAAAAAAAAAAAAAAAAAAAAAAAAAAAAAAAAAAAAAAAAAD/////AAAAAFBERiBDQVJPAAQAAgAACiBjdQAAAAAAAAAAAAAAAAAGLlRyYXNoAAIAOS86VXNlcnM6aW86LlRyYXNoOk1QUCBOb3JtYWwgTGFuZ3VhZ2UgQWJub3JtYWwgYnJhaW5zLnBkZgAADgBQACcATQBQAFAAIABOAG8AcgBtAGEAbAAgAEwAYQBuAGcAdQBhAGcAZQAgAEEAYgBuAG8AcgBtAGEAbAAgAGIAcgBhAGkAbgBzAC4AcABkAGYADwAaAAwATQBhAGMAaQBuAHQAbwBzAGgAIABIAEQAEgA3VXNlcnMvaW8vLlRyYXNoL01QUCBOb3JtYWwgTGFuZ3VhZ2UgQWJub3JtYWwgYnJhaW5zLnBkZgAAEwABLwAAFQACAAn//wAAAAgADQAaACQAYQAAAAAAAAIBAAAAAAAAAAUAAAAAAAAAAAAAAAAAAAIB},
	bdsk-url-1 = {https://doi.org/10.1016/j.neubiorev.2017.02.008}}

@article{mpp2017lenneberg,
	author = {Massimo Piattelli-Palmarini},
	issn = {1450-3417},
	journal = {Biolinguistics},
	language = {eng},
	number = {SI},
	publisher = {Biolinguistics},
	title = {From Zero to Fifty: Considerations on Eric Lenneberg's Biological Foundations of Language and Updates},
	volume = {11},
	year = {2017},
	bdsk-file-1 = {YnBsaXN0MDDSAQIDBFxyZWxhdGl2ZVBhdGhZYWxpYXNEYXRhXxAkLi4vLi4vLi4vLi4vLlRyYXNoL01QUCBMZW5uZWJlcmcucGRmTxEBRAAAAAABRAACAAAMTWFjaW50b3NoIEhEAAAAAAAAAAAAAAAAAAAAAAAAAEJEAAH/////EU1QUCBMZW5uZWJlcmcucGRmAAAAAAAAAAAAAAAAAAAAAAAAAAAAAAAAAAAAAAAAAAAAAAAAAAAAAAAAAAAAAP////8AAAAAAAAAAAAAAAAABAACAAAKIGN1AAAAAAAAAAAAAAAAAAYuVHJhc2gAAgAjLzpVc2VyczppbzouVHJhc2g6TVBQIExlbm5lYmVyZy5wZGYAAA4AJAARAE0AUABQACAATABlAG4AbgBlAGIAZQByAGcALgBwAGQAZgAPABoADABNAGEAYwBpAG4AdABvAHMAaAAgAEgARAASACFVc2Vycy9pby8uVHJhc2gvTVBQIExlbm5lYmVyZy5wZGYAABMAAS8AABUAAgAJ//8AAAAIAA0AGgAkAEsAAAAAAAACAQAAAAAAAAAFAAAAAAAAAAAAAAAAAAABkw==}}

@incollection{mpp2013,
	author = {Piattelli-Palmarini, Massimo},
	booktitle = {The Cambridge Handbook of Biolinguistics},
	copyright = {Cambridge University Press 2013},
	date-modified = {2022-06-22 12:05:47 +0200},
	doi = {10.1017/CBO9780511980435.003},
	isbn = {9780521761536},
	language = {eng},
	pages = {12-21},
	publisher = {Cambridge University Press},
	title = {Biolinguistics yesterday, today, and tomorrow},
	year = {2013},
	bdsk-file-1 = {YnBsaXN0MDDSAQIDBFxyZWxhdGl2ZVBhdGhZYWxpYXNEYXRhXxBHLi4vLi4vLi4vLi4vLlRyYXNoL01QUCBCaW9saW5ndXN0aWNzIHllc3RlcmRheSwgdG9kYXkgSU4gUFJJTlQgY29weS5wZGZPEQHOAAAAAAHOAAIAAAxNYWNpbnRvc2ggSEQAAAAAAAAAAAAAAAAAAAAAAAAAQkQAAf////8fTVBQIEJpb2xpbmd1c3RpY3MgI0ZGRkZGRkZGLnBkZgAAAAAAAAAAAAAAAAAAAAAAAAAAAAAAAAAAAAAAAAAA/////wAAAAAAAAAAAAAAAAAEAAIAAAogY3UAAAAAAAAAAAAAAAAABi5UcmFzaAACAEYvOlVzZXJzOmlvOi5UcmFzaDpNUFAgQmlvbGluZ3VzdGljcyB5ZXN0ZXJkYXksIHRvZGF5IElOIFBSSU5UIGNvcHkucGRmAA4AagA0AE0AUABQACAAQgBpAG8AbABpAG4AZwB1AHMAdABpAGMAcwAgAHkAZQBzAHQAZQByAGQAYQB5ACwAIAB0AG8AZABhAHkAIABJAE4AIABQAFIASQBOAFQAIABjAG8AcAB5AC4AcABkAGYADwAaAAwATQBhAGMAaQBuAHQAbwBzAGgAIABIAEQAEgBEVXNlcnMvaW8vLlRyYXNoL01QUCBCaW9saW5ndXN0aWNzIHllc3RlcmRheSwgdG9kYXkgSU4gUFJJTlQgY29weS5wZGYAEwABLwAAFQACAAn//wAAAAgADQAaACQAbgAAAAAAAAIBAAAAAAAAAAUAAAAAAAAAAAAAAAAAAAJA},
	bdsk-url-1 = {https://doi.org/10.1017/CBO9780511980435.003}}

@article{disciulloetal2010,
	abstract = {Biolinguistics aims to shed light on the specifically biological nature of human language, focusing on five foundational questions: (1) What are the properties of the language phenotype? (2) How does language ability grow and mature in individuals? (3) How is language put to use? (4) How is language implemented in the brain? (5) What evolutionary processes led to the emergence of language? These foundational questions are used here to frame a discussion of important issues in the study of language, exploring whether our linguistic capacity is the result of direct selective pressure or due to developmental or biophysical constraints, and assessing whether the neural/computational components entering into language are unique to human language or shared with other cognitive systems, leading to a discussion of advances in theoretical linguistics, psycholinguistics, comparative animal behavior and psychology, genetics/genomics, disciplines that can now place these longstanding questions in a new light, while raising challenges for future research. Adapted from the source document},
	author = {Di Sciullo, Anna Maria and Piattelli-Palmarini, Massimo and Wexler, Kenneth and Berwick, Robert C and Boeckx, Cedric and Jenkins, Lyle and Uriagereka, Juan and Stromswold, Karin and Cheng, Lisa Lai-Shen and Harley, Heidi and Wedel, Andrew and McGilvray, James and van Gelderen, Elly and Bever, Thomas G},
	issn = {1450-3417},
	journal = {Biolinguistics},
	keywords = {language development and genetics ; linguistic competence in a comparative ethological context ; linguistic theory ; neurology of language and the genome},
	language = {eng},
	number = {1},
	pages = {4-34},
	publisher = {Biolinguistics},
	title = {The Biological Nature of Human Language},
	volume = {4},
	year = {2010},
	bdsk-file-1 = {YnBsaXN0MDDSAQIDBFxyZWxhdGl2ZVBhdGhZYWxpYXNEYXRhXxAmLi4vLi4vLi4vLi4vLlRyYXNoL0RpU2NpdWxsbzIwMTBCTC5wZGZPEQFMAAAAAAFMAAIAAAxNYWNpbnRvc2ggSEQAAAAAAAAAAAAAAAAAAAAAAAAAQkQAAf////8TRGlTY2l1bGxvMjAxMEJMLnBkZgAAAAAAAAAAAAAAAAAAAAAAAAAAAAAAAAAAAAAAAAAAAAAAAAAAAAAAAAAA/////wAAAAAAAAAAAAAAAAAEAAIAAAogY3UAAAAAAAAAAAAAAAAABi5UcmFzaAACACUvOlVzZXJzOmlvOi5UcmFzaDpEaVNjaXVsbG8yMDEwQkwucGRmAAAOACgAEwBEAGkAUwBjAGkAdQBsAGwAbwAyADAAMQAwAEIATAAuAHAAZABmAA8AGgAMAE0AYQBjAGkAbgB0AG8AcwBoACAASABEABIAI1VzZXJzL2lvLy5UcmFzaC9EaVNjaXVsbG8yMDEwQkwucGRmAAATAAEvAAAVAAIACf//AAAACAANABoAJABNAAAAAAAAAgEAAAAAAAAABQAAAAAAAAAAAAAAAAAAAZ0=}}

@article{Berwicketal2011,
	abstract = {A central goal of modern generative grammar has been to discover invariant properties of human languages that reflect ``the innate schematism of mind that is applied to the data of experience'' and that ``might reasonably be attributed to the organism itself as its contribution to the task of the acquisition of knowledge'' (Chomsky, 1971). Candidates for such invariances include the structure dependence of grammatical rules, and in particular, certain constraints on question formation. Various ``poverty of stimulus'' (POS) arguments suggest that these invariances reflect an innate human endowment, as opposed to common experience: Such experience warrants selection of the grammars acquired only if humans assume, a priori, that selectable grammars respect substantive constraints. Recently, several researchers have tried to rebut these POS arguments. In response, we illustrate why POS arguments remain an important source of support for appeal to a priori structure‐dependent constraints on the grammars that humans naturally acquire.},
	address = {Oxford, UK},
	author = {Berwick, Robert C. and Pietroski, Paul and Yankama, Beracah and Chomsky, Noam},
	copyright = {Copyright {\copyright} 2011 Cognitive Science Society, Inc.},
	date-modified = {2022-07-06 11:28:57 +0200},
	doi = {10.1111/j.1551-6709.2011.01189.x},
	issn = {0364-0213},
	journal = {Cognitive Science},
	keywords = {Biological and medical sciences ; Endowments ; Fundamental and applied biological sciences. Psychology ; Grammar ; Humans ; Language ; Language acquisition ; Language Development ; Learning ; Linguistics ; Poverty ; Psychology. Psychoanalysis. Psychiatry ; Psychology. Psychophysiology ; Statistics ; Syntax ; Theories},
	language = {eng},
	number = {7},
	pages = {1207-1242},
	publisher = {Blackwell Publishing Ltd},
	title = {Poverty of the Stimulus Revisited},
	volume = {35},
	year = {2011},
	bdsk-file-1 = {YnBsaXN0MDDSAQIDBFxyZWxhdGl2ZVBhdGhYYm9va21hcmtfECMwMF9CaWJsaW9ncmFmaWEvYmVyd2lja2V0YWwyMDExLnBkZk8RBMhib29ryAQAAAAABBAwAAAAAAAAAAAAAAAAAAAAAAAAAAAAAAAAAAAAAAAAAAAAAAC4AwAABQAAAAEBAABVc2VycwAAAAIAAAABAQAAaW8AAAcAAAABAQAATGlicmFyeQAQAAAAAQEAAE1vYmlsZSBEb2N1bWVudHMTAAAAAQEAAGNvbX5hcHBsZX5DbG91ZERvY3MACAAAAAEBAABBY2FkZW1pYQ8AAAABAQAAMDBfQmlibGlvZ3JhZmlhABMAAAABAQAAYmVyd2lja2V0YWwyMDExLnBkZgAgAAAAAQYAAAQAAAAUAAAAIAAAADAAAABIAAAAZAAAAHQAAACMAAAACAAAAAQDAACdUAAAAAAAAAgAAAAEAwAAFOQAAAAAAAAIAAAABAMAABvkAAAAAAAACAAAAAQDAAAihQEAAAAAAAgAAAAEAwAAI4UBAAAAAAAIAAAABAMAAAyXAQAAAAAACAAAAAQDAACwmAEAAAAAAAgAAAAEAwAAebQBAAAAAAAgAAAAAQYAANAAAADgAAAA8AAAAAABAAAQAQAAIAEAADABAABAAQAACAAAAAAEAABBxDrQEAAAABgAAAABAgAAAQAAAAAAAAAPAAAAAAAAAAAAAAAAAAAACAAAAAQDAAAGAAAAAAAAAAQAAAADAwAA9gEAAAgAAAABCQAAZmlsZTovLy8MAAAAAQEAAE1hY2ludG9zaCBIRAgAAAAEAwAAADCIRu8AAAAIAAAAAAQAAEHHQe0UgAAAJAAAAAEBAAA4RTMzREMxQy1FMjQ3LTRBNjQtOTk2RC01Rjc5OTM2QUY0NEYYAAAAAQIAAIEAAAABAAAA7xMAAAEAAAAAAAAAAAAAAAEAAAABAQAALwAAAAAAAAABBQAAGgAAAAEBAABOU1VSTERvY3VtZW50SWRlbnRpZmllcktleQAABAAAAAMDAACLAAAAFQEAAAECAABiOGUwODRiODIxYTY3Y2QyNTliOWU1ZmNlOGIxNGNjNzFlZjQzNGM3N2JhMGJjOGZhMmI2OGM4YjcyODY3NDJjOzAwOzAwMDAwMDAwOzAwMDAwMDAwOzAwMDAwMDAwOzAwMDAwMDAwMDAwMDAwMjA7Y29tLmFwcGxlLmFwcC1zYW5kYm94LnJlYWQtd3JpdGU7MDE7MDEwMDAwMGI7MDAwMDAwMDAwMDAxYjQ3OTs2MjsvdXNlcnMvaW8vbGlicmFyeS9tb2JpbGUgZG9jdW1lbnRzL2NvbX5hcHBsZX5jbG91ZGRvY3MvYWNhZGVtaWEvMDBfYmlibGlvZ3JhZmlhL2JlcndpY2tldGFsMjAxMS5wZGYAAAAA2AAAAP7///8BAAAAAAAAABEAAAAEEAAAqAAAAAAAAAAFEAAAUAEAAAAAAAAQEAAAiAEAAAAAAABAEAAAeAEAAAAAAAACIAAAVAIAAAAAAAAFIAAAxAEAAAAAAAAQIAAA1AEAAAAAAAARIAAACAIAAAAAAAASIAAA6AEAAAAAAAATIAAA+AEAAAAAAAAgIAAANAIAAAAAAAAwIAAAYAIAAAAAAAABwAAAqAEAAAAAAAARwAAAFAAAAAAAAAASwAAAuAEAAAAAAACA8AAAmAIAAAAAAABoAgCAjAIAAAAAAAAACAANABoAIwBJAAAAAAAAAgEAAAAAAAAABQAAAAAAAAAAAAAAAAAABRU=},
	bdsk-url-1 = {https://doi.org/10.1111/j.1551-6709.2011.01189.x}}

@article{mpp2017,
	abstract = {By resorting to recent results, we show that an isomorphism exist between linguistic features of the Minimalist Program and the quantum field theory formalism of condensed matter physics. Specific linguistic features which admit a representation in terms of the many-body algebraic formalism are the unconstrained nature of recursive Merge, the operation of the Labeling Algorithm, the difference between pronounced and un-pronounced copies of elements in a sentence and the build-up of the Fibonacci sequence in the syntactic derivation of sentence structures. The collective dynamical nature of the formation process of Logical Forms leading to the individuation of the manifold of concepts and the computational self-consistency of languages are also discussed.},
	address = {Bristol},
	author = {Piattelli-Palmarini, Massimo and Vitiello, G},
	copyright = {Published under licence by IOP Publishing Ltd},
	date-modified = {2022-06-22 11:53:54 +0200},
	doi = {10.1088/1742-6596/880/1/012016},
	issn = {1742-6588},
	journal = {Journal of Physics: Conference Series},
	keywords = {Algorithms ; Condensed matter physics ; Fibonacci numbers ; Field theory ; Formalism ; Isomorphism ; Linguistics ; Quantum field theory ; Quantum theory ; Sequences},
	language = {eng},
	number = {1},
	pages = {1-16},
	publisher = {IOP Publishing},
	title = {Quantum field theory and the linguistic Minimalist Program: a remarkable isomorphism},
	volume = {880},
	year = {2017},
	bdsk-file-1 = {YnBsaXN0MDDSAQIDBFxyZWxhdGl2ZVBhdGhZYWxpYXNEYXRhXxBHLi4vLi4vLi4vLi4vRGVza3RvcC9jYXJwZXRhIHNlbnNlIG5vbSAyL01QUCAmIEdWIERJQ0UgcXVhbnR1bXRoZW9yeS5wZGZPEQGyAAAAAAGyAAIAAAxNYWNpbnRvc2ggSEQAAAAAAAAAAAAAAAAAAAAAAAAAQkQAAf////8fTVBQICYgR1YgRElDRSBxdWFudHVtdGhlb3J5LnBkZgAAAAAAAAAAAAAAAAAAAAAAAAAAAAAAAAAAAAAAAAAA/////wAAAAAAAAAAAAAAAAAEAAMAAAogY3UAAAAAAAAAAAAAAAAAE2NhcnBldGEgc2Vuc2Ugbm9tIDIAAAIARi86VXNlcnM6aW86RGVza3RvcDpjYXJwZXRhIHNlbnNlIG5vbSAyOk1QUCAmIEdWIERJQ0UgcXVhbnR1bXRoZW9yeS5wZGYADgBAAB8ATQBQAFAAIAAmACAARwBWACAARABJAEMARQAgAHEAdQBhAG4AdAB1AG0AdABoAGUAbwByAHkALgBwAGQAZgAPABoADABNAGEAYwBpAG4AdABvAHMAaAAgAEgARAASAERVc2Vycy9pby9EZXNrdG9wL2NhcnBldGEgc2Vuc2Ugbm9tIDIvTVBQICYgR1YgRElDRSBxdWFudHVtdGhlb3J5LnBkZgATAAEvAAAVAAIACf//AAAACAANABoAJABuAAAAAAAAAgEAAAAAAAAABQAAAAAAAAAAAAAAAAAAAiQ=},
	bdsk-url-1 = {https://doi.org/10.1088/1742-6596/880/1/012016}}

@misc{orusetal2017,
	author = {Rom{\'a}n Or{\'u}s and Roger Martin and Juan Uriagereka},
	date-modified = {2022-06-05 09:57:34 +0200},
	doi = {10.48550/arXiv.1710.00372},
	eprint = {1710.00372},
	eprinttype = {arXiv},
	howpublished = {arXiv},
	keywords = {Computation and Language (cs.CL), Quantum Physics (quant-ph), FOS: Computer and information sciences, FOS: Computer and information sciences, FOS: Physical sciences, FOS: Physical sciences},
	title = {Mathematical foundations of matrix syntax},
	url = {http://arxiv.org/abs/1710.00372},
	volume = {abs/1710.00372},
	year = {2017},
	bdsk-file-1 = {YnBsaXN0MDDSAQIDBFxyZWxhdGl2ZVBhdGhYYm9va21hcmtfEDIwMF9CaWJsaW9ncmFmaWEvb3J1c2V0YWwyMDE3XzIwMTlfbWF0cml4c3ludGF4LnBkZk8RBShib29rKAUAAAAABBAwAAAAAAAAAAAAAAAAAAAAAAAAAAAAAAAAAAAAAAAAAAAAAAAMBAAABQAAAAEBAABVc2VycwAAAAIAAAABAQAAaW8AAAcAAAABAQAATGlicmFyeQAQAAAAAQEAAE1vYmlsZSBEb2N1bWVudHMTAAAAAQEAAGNvbX5hcHBsZX5DbG91ZERvY3MACAAAAAEBAABBY2FkZW1pYQ8AAAABAQAAMDBfQmlibGlvZ3JhZmlhACIAAAABAQAAb3J1c2V0YWwyMDE3XzIwMTlfbWF0cml4c3ludGF4LnBkZgAAIAAAAAEGAAAEAAAAFAAAACAAAAAwAAAASAAAAGQAAAB0AAAAjAAAAAgAAAAEAwAAnVAAAAAAAAAIAAAABAMAABTkAAAAAAAACAAAAAQDAAAb5AAAAAAAAAgAAAAEAwAAIoUBAAAAAAAIAAAABAMAACOFAQAAAAAACAAAAAQDAAAMlwEAAAAAAAgAAAAEAwAAsJgBAAAAAAAIAAAABAMAAJ21AQAAAAAAIAAAAAEGAADgAAAA8AAAAAABAAAQAQAAIAEAADABAABAAQAAUAEAAAgAAAAABAAAQcQjDcmAAAAYAAAAAQIAAAEAAAAAAAAADwAAAAAAAAAAAAAAAAAAAAgAAAAEAwAABgAAAAAAAAAEAAAAAwMAAPYBAAAIAAAAAQkAAGZpbGU6Ly8vDAAAAAEBAABNYWNpbnRvc2ggSEQIAAAABAMAAAAwiEbvAAAACAAAAAAEAABBx0HtFIAAACQAAAABAQAAOEUzM0RDMUMtRTI0Ny00QTY0LTk5NkQtNUY3OTkzNkFGNDRGGAAAAAECAACBAAAAAQAAAO8TAAABAAAAAAAAAAAAAAABAAAAAQEAAC8AAAAAAAAAAQUAABoAAAABAQAATlNVUkxEb2N1bWVudElkZW50aWZpZXJLZXkAAAQAAAADAwAAuAAAACQBAAABAgAANDY3NDFlNWY4NzM3MGQzZDRkOTNkMmQ3YTAxYTExYjE0ZDQwYWZmMzFlN2RmNzg0NzZmZTY0ZmEzNjRhNWY0YjswMDswMDAwMDAwMDswMDAwMDAwMDswMDAwMDAwMDswMDAwMDAwMDAwMDAwMDIwO2NvbS5hcHBsZS5hcHAtc2FuZGJveC5yZWFkLXdyaXRlOzAxOzAxMDAwMDBiOzAwMDAwMDAwMDAwMWI1OWQ7NjI7L3VzZXJzL2lvL2xpYnJhcnkvbW9iaWxlIGRvY3VtZW50cy9jb21+YXBwbGV+Y2xvdWRkb2NzL2FjYWRlbWlhLzAwX2JpYmxpb2dyYWZpYS9vcnVzZXRhbDIwMTdfMjAxOV9tYXRyaXhzeW50YXgucGRmAC8AAAABAQAATlNVUkxCb29rbWFya1F1YXJhbnRpbmVNb3VudGVkTmV0d29ya1ZvbHVtZXNLZXkA5AAAAP7///8BAAAAAAAAABIAAAAEEAAAuAAAAAAAAAAFEAAAYAEAAAAAAAAQEAAAmAEAAAAAAABAEAAAiAEAAAAAAAACIAAAZAIAAAAAAAAFIAAA1AEAAAAAAAAQIAAA5AEAAAAAAAARIAAAGAIAAAAAAAASIAAA+AEAAAAAAAATIAAACAIAAAAAAAAgIAAARAIAAAAAAAAwIAAAcAIAAAAAAAABwAAAuAEAAAAAAAARwAAAFAAAAAAAAAASwAAAyAEAAAAAAACA8AAAqAIAAAAAAAB4AgCAnAIAAAAAAADUAwCAcAIAAAAAAAAACAANABoAIwBYAAAAAAAAAgEAAAAAAAAABQAAAAAAAAAAAAAAAAAABYQ=},
	bdsk-url-1 = {http://arxiv.org/abs/1710.00372},
	bdsk-url-2 = {https://doi.org/10.48550/arXiv.1710.00372}}

@article{martinetal2019,
	author = {Roger Martin and Rom{\'a}n Or{\'u}s and Juan Uriagereka},
	date-added = {2022-06-05 09:46:21 +0200},
	date-modified = {2022-06-05 09:48:29 +0200},
	doi = {10.5565/rev/catjl.221},
	journal = {Catalan Journal of Linguistics},
	keywords = {matrix syntax, physics, chains},
	pages = {27-44},
	title = {Towards {M}atrix {S}yntax},
	volume = {Special issue},
	year = {2019},
	bdsk-file-1 = {YnBsaXN0MDDSAQIDBFxyZWxhdGl2ZVBhdGhYYm9va21hcmtfEC8wMF9CaWJsaW9ncmFmaWEvbWFydGluZXRhbDIwMTlfbWF0cml4c3ludGF4LnBkZk8RBSRib29rJAUAAAAABBAwAAAAAAAAAAAAAAAAAAAAAAAAAAAAAAAAAAAAAAAAAAAAAAAIBAAABQAAAAEBAABVc2VycwAAAAIAAAABAQAAaW8AAAcAAAABAQAATGlicmFyeQAQAAAAAQEAAE1vYmlsZSBEb2N1bWVudHMTAAAAAQEAAGNvbX5hcHBsZX5DbG91ZERvY3MACAAAAAEBAABBY2FkZW1pYQ8AAAABAQAAMDBfQmlibGlvZ3JhZmlhAB8AAAABAQAAbWFydGluZXRhbDIwMTlfbWF0cml4c3ludGF4LnBkZgAgAAAAAQYAAAQAAAAUAAAAIAAAADAAAABIAAAAZAAAAHQAAACMAAAACAAAAAQDAACdUAAAAAAAAAgAAAAEAwAAFOQAAAAAAAAIAAAABAMAABvkAAAAAAAACAAAAAQDAAAihQEAAAAAAAgAAAAEAwAAI4UBAAAAAAAIAAAABAMAAAyXAQAAAAAACAAAAAQDAACwmAEAAAAAAAgAAAAEAwAAHrcBAAAAAAAgAAAAAQYAANwAAADsAAAA/AAAAAwBAAAcAQAALAEAADwBAABMAQAACAAAAAAEAABBxCMOBAAAABgAAAABAgAAAQAAAAAAAAAPAAAAAAAAAAAAAAAAAAAACAAAAAQDAAAGAAAAAAAAAAQAAAADAwAA9gEAAAgAAAABCQAAZmlsZTovLy8MAAAAAQEAAE1hY2ludG9zaCBIRAgAAAAEAwAAADCIRu8AAAAIAAAAAAQAAEHHQe0UgAAAJAAAAAEBAAA4RTMzREMxQy1FMjQ3LTRBNjQtOTk2RC01Rjc5OTM2QUY0NEYYAAAAAQIAAIEAAAABAAAA7xMAAAEAAAAAAAAAAAAAAAEAAAABAQAALwAAAAAAAAABBQAAGgAAAAEBAABOU1VSTERvY3VtZW50SWRlbnRpZmllcktleQAABAAAAAMDAAAhAgAAIQEAAAECAAA3YzlmMWU5Y2FhNWM3NzdkMmUxMjFmMzgyODY5N2M4NmE3YTc3YzQ2NGUwNTEyMmU2MDI5ODAyZmM4YzM4MGFiOzAwOzAwMDAwMDAwOzAwMDAwMDAwOzAwMDAwMDAwOzAwMDAwMDAwMDAwMDAwMjA7Y29tLmFwcGxlLmFwcC1zYW5kYm94LnJlYWQtd3JpdGU7MDE7MDEwMDAwMGI7MDAwMDAwMDAwMDAxYjcxZTs2MjsvdXNlcnMvaW8vbGlicmFyeS9tb2JpbGUgZG9jdW1lbnRzL2NvbX5hcHBsZX5jbG91ZGRvY3MvYWNhZGVtaWEvMDBfYmlibGlvZ3JhZmlhL21hcnRpbmV0YWwyMDE5X21hdHJpeHN5bnRheC5wZGYAAAAALwAAAAEBAABOU1VSTEJvb2ttYXJrUXVhcmFudGluZU1vdW50ZWROZXR3b3JrVm9sdW1lc0tleQDkAAAA/v///wEAAAAAAAAAEgAAAAQQAAC0AAAAAAAAAAUQAABcAQAAAAAAABAQAACUAQAAAAAAAEAQAACEAQAAAAAAAAIgAABgAgAAAAAAAAUgAADQAQAAAAAAABAgAADgAQAAAAAAABEgAAAUAgAAAAAAABIgAAD0AQAAAAAAABMgAAAEAgAAAAAAACAgAABAAgAAAAAAADAgAABsAgAAAAAAAAHAAAC0AQAAAAAAABHAAAAUAAAAAAAAABLAAADEAQAAAAAAAIDwAACkAgAAAAAAAHQCAICYAgAAAAAAANADAIBsAgAAAAAAAAAIAA0AGgAjAFUAAAAAAAACAQAAAAAAAAAFAAAAAAAAAAAAAAAAAAAFfQ==},
	bdsk-url-1 = {https://doi.org/10.5565/rev/catjl.221}}

@incollection{caplanwaters1990,
	author = {David Caplan and Gloria S. Waters},
	booktitle = {Neuropsychological impairments of short-term memory},
	date-added = {2022-05-02 10:15:12 +0200},
	date-modified = {2022-05-02 10:17:27 +0200},
	editor = {G. Vallar and T. Shallice},
	pages = {337-389},
	publisher = {Cambridge University Press},
	title = {Short-term memory and language comprehension: a critical review of the neuropsychological literature},
	year = {1990}}

@article{caplanwaters99,
	author = {David Caplan and G.S. Waters},
	date-added = {2022-04-29 16:21:14 +0200},
	date-modified = {2022-04-29 16:22:27 +0200},
	doi = {10.1017/s0140525x99001788},
	journal = {Behavioral and Brain Sciences},
	number = {1},
	pages = {77-94},
	title = {Verbal working memory and sentence comprehension},
	volume = {22},
	year = {1999},
	bdsk-url-1 = {https://doi.org/10.1017/s0140525x99001788}}

@book{hartingetal2000,
	author = {C. H{\"a}rting and H.J. Markowitsch and H. Neufeld and P. Calabrese and K. Deisinger and J. Kessler},
	date-added = {2022-04-29 15:08:17 +0200},
	date-modified = {2022-04-29 15:09:30 +0200},
	publisher = {Huber},
	title = {{WMS-R}. {W}echsler {G}ed{\"a}chtnis test, {R}evidierte {F}assung},
	year = {2000}}

@book{kurzeetal1999,
	author = {Christoph J.G. Lang and A. Dehm and B. Dehm and T. Leuschner},
	date-added = {2022-04-29 15:06:51 +0200},
	date-modified = {2022-04-29 15:08:06 +0200},
	publisher = {Swets},
	title = {Kurze {A}phasiepr{\"u}fung {KAP}. {M}anual},
	year = {1999}}

@article{marinelletal2006,
	author = {Chiara Valeria Marinelli and A. Craca and M. Del{P}rete and C. Lograno and Elisabetta Cafforio and Fara Cellamare and M. Colaprico and R. Falcone and P. Agelelli},
	date-added = {2022-04-29 14:12:53 +0200},
	date-modified = {2022-04-29 14:15:15 +0200},
	journal = {Neurological Sciences},
	pages = {235},
	title = {Evaluation of cognitive deficit in global aphasia},
	volume = {27},
	year = {2006}}

@article{tsapkinietal2009,
	author = {K. Tsapkini and C. Vlahou and Constantin Potagas},
	date-added = {2022-04-29 11:43:27 +0200},
	date-modified = {2022-04-29 11:45:38 +0200},
	doi = {10.3233/ben-2009-0256},
	journal = {Behavioural Neurology},
	number = {3-4},
	pages = {111-119},
	title = {Adaptation and validation of standardized aphasia tests in different languages: lessons from the {B}oston {D}iagnostic {A}phasia {E}xamination {S}hort {F}orm in {G}reek},
	volume = {22},
	year = {2009},
	bdsk-url-1 = {https://doi.org/10.3233/ben-2009-0256}}

@book{tea,
	author = {I.H. Robertson and T. Ward and V. Ridgeway and I. Nimmo-Smith},
	date-added = {2022-04-29 11:33:09 +0200},
	date-modified = {2022-04-29 11:34:25 +0200},
	publisher = {Thames Valley Testing},
	title = {The {T}est of {E}veryday {A}ttention},
	year = {1994}}

@article{varkanitsacaplan2018,
	author = {M. Varkanitsa and David Caplan},
	date-added = {2022-04-29 10:51:43 +0200},
	date-modified = {2022-04-29 10:53:37 +0200},
	doi = {10.1016/j.jneuroling.2018.03.003},
	journal = {Journal of Neurolinguistics},
	pages = {4-25},
	title = {On the association between memory capacity and sentence comprehension: insights from a systematic review and meta-analysis of the aphasia literature},
	volume = {48},
	year = {2018},
	bdsk-url-1 = {https://doi.org/10.1016/j.jneuroling.2018.03.003}}

@article{evansetal20120,
	author = {William S. Evans and William D. Hula and Yina Quique and Jeffrey J. Starns},
	date-added = {2022-04-28 13:02:44 +0200},
	date-modified = {2022-04-28 13:04:59 +0200},
	doi = {10.1044/2019_JSLHR-19-00255},
	journal = {Journal of Speech, Language, and Hearing Research},
	number = {2},
	pages = {599-614},
	title = {How much time do people with aphasia need to respond during picture naming? {E}stimating optimal response time cutoffs using a multinomial ex-{G}aussian approach},
	volume = {63},
	year = {2020},
	bdsk-url-1 = {https://doi.org/10.1044/2019_JSLHR-19-00255}}

@article{friedmanngrod1997,
	author = {Naama Friedmann and Yosef Grodzinsky},
	date-added = {2022-04-11 15:45:25 +0200},
	date-modified = {2022-04-11 15:46:28 +0200},
	doi = {10.1006/brln.1997.1795},
	journal = {Brain and Language},
	number = {3},
	pages = {397-425},
	title = {Tense and agreement in agrammatic production: pruning the syntactic tree},
	volume = {56},
	year = {1997},
	bdsk-url-1 = {https://doi.org/10.1006/brln.1997.1795}}

@incollection{gavarromartinezferreiro2011,
	author = {Anna Gavarr{\'o} and Silvia Mart{\'\i}nez-Ferreiro},
	booktitle = {Romance {L}anguages and {L}inguistic {T}heory 2009},
	date-added = {2022-04-11 15:40:41 +0200},
	date-modified = {2022-04-11 15:42:49 +0200},
	editor = {J. Berns and H. Jacobs and T. Scheer},
	pages = {115-132},
	publisher = {John Benjamins Publishing},
	title = {Cartography and agrammatic syntactic production in {I}bero-{R}omance},
	year = {2011}}

@book{bloc,
	author = {Miguel {Puyuelo Sanclemente} and Jean-Adolphe Rondal and Elisabeth H. Wiig},
	date-added = {2022-04-11 15:36:05 +0200},
	date-modified = {2022-04-11 15:37:45 +0200},
	publisher = {Elsevier},
	title = {{BLOC}. {B}ater{\'\i}a de lenguaje objetiva y criterial.},
	year = {1998}}

@book{paradislibben1987,
	author = {Michel Paradis and Gary Libben},
	date-added = {2022-03-08 17:04:49 +0100},
	date-modified = {2025-10-09 12:30:33 +0200},
	publisher = {Psychology Press},
	title = {The {A}ssessment of {B}ilingual {A}phasia},
	year = {1987}}

@phdthesis{gomezruiz2008,
	author = {I. {G{\'o}mez Ruiz}},
	date-added = {2022-03-08 17:02:49 +0100},
	date-modified = {2022-03-08 17:04:47 +0100},
	school = {Universitat de Barcelona},
	title = {Aplicabilidad del {T}est de la {A}fasia para {B}iling{\"u}es de {M}ichel {P}aradis a la poblaci{\'o}n catalano/castellanoparlante},
	year = {2008}}

@book{dieguezcasanova2012,
	author = {F. Di{\'e}guez-Vide and Jordi Pe{\~n}a-Casanova},
	date-added = {2022-03-08 16:22:57 +0100},
	date-modified = {2022-03-08 16:23:46 +0100},
	publisher = {Editorial M{\'e}dica Panamericana},
	title = {Cerebro y lenguaje. {S}intomatolog{\'\i}a neuroling{\"u}{\'\i}stica},
	year = {2012}}

@article{hollandetal85,
	author = {A.L. Holland and D.H. McBurney and J. Moosy and O.M. Reinmuth},
	date-added = {2022-03-08 16:17:13 +0100},
	date-modified = {2022-03-08 16:20:18 +0100},
	doi = {10.1016/0093-934x(85)90096-3},
	journal = {Brain and Language},
	number = {1},
	pages = {36-58},
	title = {The dissolution of language in {P}ick's disease with neurofibrillary tangles: a case study},
	volume = {24},
	year = {1985},
	bdsk-url-1 = {https://doi.org/10.1016/0093-934x(85)90096-3}}

@article{penacasanova2002,
	author = {Jordi Pe{\~n}a-Casanova and F. Di{\'e}guez-Vide and R. Lluent and P. B{\"o}hn},
	date-added = {2022-03-08 16:13:37 +0100},
	date-modified = {2022-03-08 16:15:54 +0100},
	doi = {10.1016/S0911-6044(01)00004-5},
	journal = {Journal of Ne},
	number = {2},
	pages = {109-128},
	title = {Uncommonly long sequences of speech automatisms in a young woman with traumatic brain injury},
	volume = {15},
	year = {2002},
	bdsk-file-1 = {YnBsaXN0MDDSAQIDBFxyZWxhdGl2ZVBhdGhZYWxpYXNEYXRhXxA1Li4vLi4vLi4vLi4vRGVza3RvcC8xLXMyLjAtUzA5MTE2MDQ0MDEwMDAwNDUtbWFpbi5wZGZPEQGGAAAAAAGGAAIAAAxNYWNpbnRvc2ggSEQAAAAAAAAAAAAAAAAAAAAAAAAAQkQAAf////8fMS1zMi4wLVMwOTExNjA0NDAxI0ZGRkZGRkZGLnBkZgAAAAAAAAAAAAAAAAAAAAAAAAAAAAAAAAAAAAAAAAAA/////wAAAAAAAAAAAAAAAAAEAAIAAAogY3UAAAAAAAAAAAAAAAAAB0Rlc2t0b3AAAAIANC86VXNlcnM6aW86RGVza3RvcDoxLXMyLjAtUzA5MTE2MDQ0MDEwMDAwNDUtbWFpbi5wZGYADgBEACEAMQAtAHMAMgAuADAALQBTADAAOQAxADEANgAwADQANAAwADEAMAAwADAAMAA0ADUALQBtAGEAaQBuAC4AcABkAGYADwAaAAwATQBhAGMAaQBuAHQAbwBzAGgAIABIAEQAEgAyVXNlcnMvaW8vRGVza3RvcC8xLXMyLjAtUzA5MTE2MDQ0MDEwMDAwNDUtbWFpbi5wZGYAEwABLwAAFQACAAn//wAAAAgADQAaACQAXAAAAAAAAAIBAAAAAAAAAAUAAAAAAAAAAAAAAAAAAAHm},
	bdsk-url-1 = {https://doi.org/10.1016/S0911-6044(01)00004-5}}

@book{goldberg2015,
	author = {Elkhonon Goldberg},
	date-added = {2022-03-08 10:08:02 +0100},
	date-modified = {2022-03-08 13:56:54 +0100},
	publisher = {Cr{\'\i}tica},
	title = {El cerebro ejecutivo},
	year = {2015}}

@book{snell,
	author = {Richard Snell},
	date-added = {2022-03-02 12:35:33 +0100},
	date-modified = {2022-03-02 12:41:18 +0100},
	publisher = {Wolters Kluwer Health},
	title = {Neuroanatom{\'\i}a cl{\'\i}nica},
	year = {2010}}

@incollection{pietrosemoli2007,
	author = {L.G. Pietrosemoli},
	booktitle = {Communication disorders in {S}panish speakers: theoretical, research and clinical aspects},
	date-added = {2022-03-01 17:51:50 +0100},
	date-modified = {2022-03-01 17:53:40 +0100},
	editor = {J.G. Centeno and R.T. Anderson and L.K. Obler},
	pages = {198-213},
	publisher = {Multilingual Matters LTD},
	title = {Cohesion in the conversational samples of {B}roca's aphasic individuals: theoretical and clinical implications},
	year = {2007}}

@article{peacasanovaetal2001,
	author = {J. Pe{\~n}a-Casanova and F. Di{\'e}guez-Vide and R. Lluent and P. B{\"o}hn},
	date-added = {2022-03-01 17:49:39 +0100},
	date-modified = {2022-03-01 17:51:29 +0100},
	doi = {10.1016/S0911-6044(01)00013-6},
	journal = {Journal of Neurolinguistics},
	number = {2-4},
	pages = {159,177},
	title = {On manifestations of aphasia in {C}atalan: a case study of {B}roca's aphasia},
	volume = {14},
	year = {2001},
	bdsk-url-1 = {https://doi.org/10.1016/S0911-6044(01)00013-6}}

@book{perelloetal1984,
	author = {J. Perell{\'o} and J. Guix{\`a} and M. Leal and J. Pe{\~n}a-Casanova and J. M. Vendrell},
	date-added = {2022-03-01 17:48:10 +0100},
	date-modified = {2022-03-01 17:49:13 +0100},
	publisher = {Editorial M{\'e}dico-Cient{\'\i}fica},
	title = {Perturbaciones del lenguaje},
	year = {1984}}

@incollection{nietobarcoetal2012a,
	author = {A. {Nieto Barco} and J. {Barroso Ribal} and I. {Galtier Hern{\'a}ndez}},
	booktitle = {Neuropsicolog{\'\i}a a trav{\'e}s de casos cl{\'\i}nicos},
	date-added = {2022-02-28 15:17:51 +0100},
	date-modified = {2022-02-28 15:18:50 +0100},
	editor = {Marisa {Arnedo Montoro} and Judit {Bembibre Serrano} and M{\'o}nica {Trivi{\~n}o Mosquera}},
	pages = {151-162},
	publisher = {Editorial M{\'e}dica Panamericana},
	title = {Afasia global},
	year = {2012}}

@incollection{nietobarcoetal2012b,
	author = {A. {Nieto Barco} and I. {Galtier Hern{\'a}ndez} and R. {Correia Delgado} and J. {Barroso Ribal}},
	booktitle = {Neuropsicolog{\'\i}a a trav{\'e}s de casos cl{\'\i}nicos},
	date-added = {2022-02-28 15:16:06 +0100},
	date-modified = {2022-02-28 15:17:48 +0100},
	editor = {Marisa {Arnedo Montoro} and Judit {Bembibre Serrano} and M{\'o}nica {Trivi{\~n}o Mosquera}},
	pages = {163-176},
	publisher = {Editorial M{\'e}dica Panamericana},
	title = {Afasia motora transcortical},
	year = {2012}}

@book{luria1973,
	author = {Alexander Luria},
	date-added = {2022-02-28 14:43:29 +0100},
	date-modified = {2022-02-28 15:00:25 +0100},
	publisher = {Granica},
	title = {El hombre con su mundo destrozado},
	year = {1973}}

@book{raithel2005,
	author = {V. Raithel},
	date-added = {2022-02-25 17:14:07 +0100},
	date-modified = {2022-02-25 17:15:12 +0100},
	publisher = {Gunter Narr Verlag},
	title = {The perception of intonation contours and focus by aphasic and healthy individuals},
	year = {2005}}

@article{burchertetal2005b,
	author = {Frank Burchert and Christiane Weidlich and Ria {De Bleser}},
	date-added = {2022-02-25 17:12:11 +0100},
	date-modified = {2022-12-08 11:17:07 +0100},
	doi = {10.1016/j.bandl.2005.07.062},
	journal = {Brain and Language},
	number = {1},
	pages = {115-116},
	title = {Focus in the left periphery: a cue to agrammatic sentence comprehension?},
	volume = {95},
	year = {2005},
	bdsk-url-1 = {https://doi.org/10.1016/j.bandl.2005.07.062}}

@article{prietoetal2009,
	author = {Pilar Prieto and Lourdes Aguilar and Ignasi Mascar{\'o} and Francesc Torres-Tamarit and M.M. Vanrell},
	date-added = {2022-02-25 17:00:05 +0100},
	date-modified = {2022-02-25 18:00:07 +0100},
	journal = {Estudios de {F}on{\'e}tica {E}xperimental},
	pages = {287-309},
	title = {L'etiquetatge pros{\`o}dic Cat ToBI},
	volume = {18},
	year = {2009}}

@book{prieto2002,
	author = {Pilar Prieto},
	date-added = {2022-02-25 16:54:56 +0100},
	date-modified = {2022-02-25 16:59:20 +0100},
	publisher = {Ariel {L}ing{\"u}{\'\i}stica},
	title = {Entonaci{\'o}. {M}odels, teoria, m{\`e}todes},
	year = {2002}}

@incollection{rabadanetal2012,
	author = {M.J. {Rabad{\'a}n Pardo} and M.P. {S{\'a}nchez L{\'o}pez} and F. {Rom{\'a}n Lapuente}},
	booktitle = {Neuropsicolog{\'\i}a a trav{\'e}s de casos cl{\'\i}nicos},
	date-added = {2022-02-24 16:27:36 +0100},
	date-modified = {2022-02-24 16:28:40 +0100},
	editor = {Marisa {Arnedo Montoro} and Judit {Bembibre Serrano} and M{\'o}nica {Trivi{\~n}o Mosquera}},
	pages = {127-137},
	publisher = {Editorial M{\'e}dica Panamericana},
	title = {Afasia de {W}ernicke},
	year = {2012}}

@incollection{rodriguezetal2012,
	author = {M. {Rodr{\'\i}guez Bail{\'o}n} and M. {Trivi{\~n}o Mosquera} and M. {Arnedo Montoro}},
	booktitle = {Neuropsicolog{\'\i}a a trav{\'e}s de casos cl{\'\i}nicos},
	date-added = {2022-02-24 16:05:36 +0100},
	date-modified = {2022-02-24 16:06:57 +0100},
	editor = {Marisa {Arnedo Montoro} and Judit {Bembibre Serrano} and M{\'o}nica {Trivi{\~n}o Mosquera}},
	pages = {211-219},
	publisher = {Editorial M{\'e}dica Panamericana},
	title = {Neuropsicolog{\'\i}a de la corteza prefrontal medial},
	year = {2012}}

@incollection{trevino2012,
	author = {M. {Trivi{\~n}o Mosquera}},
	booktitle = {Neuropsicolog{\'\i}a a trav{\'e}s de casos cl{\'\i}nicos},
	date-added = {2022-02-24 15:51:51 +0100},
	date-modified = {2022-02-24 15:53:41 +0100},
	editor = {Marisa {Arnedo Montoro} and Judit {Bembibre Serrano} and M{\'o}nica {Trivi{\~n}o Mosquera}},
	pages = {197-210},
	publisher = {Editorial M{\'e}dica Panamericana},
	title = {Neuropsicolog{\'\i}a de la corteza orbitofrontal},
	year = {2012}}

@incollection{bisiach1988,
	author = {D. Bisiach},
	booktitle = {Thought without language},
	date-added = {2022-02-24 15:22:45 +0100},
	date-modified = {2022-02-24 15:23:43 +0100},
	editor = {L. Weiskrantz},
	pages = {464-484},
	publisher = {Oxford University Press},
	title = {Language without thought},
	year = {1988}}

@incollection{jackson,
	author = {John Hughlings-Jackson},
	booktitle = {Broca's Region},
	date-added = {2022-02-24 12:02:49 +0100},
	date-modified = {2022-02-24 12:04:23 +0100},
	editor = {Yosef Grodzinsky and Katrin Amunts},
	pages = {305-317},
	publisher = {Oxford University Press},
	title = {On affections of speech from disease of the brain},
	year = {1878/2006}}

@book{kotkin,
	author = {Stephen Kotkin},
	date-added = {2022-02-23 16:35:41 +0100},
	date-modified = {2022-02-23 16:36:46 +0100},
	publisher = {Penguin Books},
	title = {Stalin},
	volume = {1 -- {P}aradoxes of {P}ower, 1878-1928},
	year = {2015}}

@book{sacks1987,
	author = {Oliver Sacks},
	date-added = {2022-02-23 15:29:04 +0100},
	date-modified = {2022-02-23 15:31:23 +0100},
	publisher = {Anagrama},
	title = {El hombre que confundi{\'o} a su mujer con un sombrero},
	year = {1987}}

@article{schwartzetal80,
	author = {Myrna F. Schwartz and Eleanor M. Saffran and Oscar S.M. Marin},
	date-added = {2022-02-20 10:44:16 +0100},
	date-modified = {2022-02-20 10:46:11 +0100},
	doi = {10.1016/0093-934X(80)90055-3},
	journal = {Brain and Language},
	number = {2},
	pages = {249-262},
	title = {The word order problem in agrammatism: {I}. {C}omprehension},
	volume = {10},
	year = {1980},
	bdsk-url-1 = {https://doi.org/10.1016/0093-934X(80)90055-3}}

@article{sungetal2018,
	author = {Jee Eun {Sung} and Bora Eom and Soo Eun Lee},
	date-added = {2022-02-20 10:27:45 +0100},
	date-modified = {2022-02-20 10:28:57 +0100},
	doi = {10.1016/j.jneuroling.2018.03.006},
	journal = {Journal of Neurolinguistics},
	pages = {64-75},
	title = {Effects of working memory demands on sentence production in aphasia},
	volume = {48},
	year = {2018},
	bdsk-url-1 = {https://doi.org/10.1016/j.jneuroling.2018.03.006}}

@article{garraffa2009,
	author = {Maria Garraffa},
	date-added = {2022-02-18 16:34:55 +0100},
	date-modified = {2022-02-18 16:35:59 +0100},
	doi = {10.1016/j.lingua.2008.04.004},
	journal = {Lingua},
	number = {10},
	pages = {1444-1457},
	title = {Minimal structures in aphasia: a study on agreement and movement in a non-fluent aphasic speaker},
	volume = {119},
	year = {2009},
	bdsk-url-1 = {https://doi.org/10.1016/j.lingua.2008.04.004}}

@incollection{amuntszilles2006,
	address = {New York},
	author = {Katrin Amunts and Karl Zilles},
	booktitle = {Broca's Region},
	date-added = {2022-02-18 13:09:37 +0100},
	date-modified = {2022-02-18 13:11:14 +0100},
	editor = {Yosef Grodzinsky and Katrin Amunts},
	pages = {17-30},
	publisher = {Oxford University Press},
	title = {A multimodal analysis of structure and function in {B}roca's region},
	year = {2006}}

@article{grodzinskyetal2021,
	author = {Yosef Grodzinsky and Peter Pieperhoff and Cynthia Thompson},
	date-added = {2022-02-18 13:03:02 +0100},
	date-modified = {2022-02-18 13:04:17 +0100},
	doi = {10.1016/j.cortex.2021.06.003},
	journal = {Cortex},
	pages = {252-271},
	title = {Stable brain loci for the processing of complex syntax: a review of the current neuroimaging evidence},
	volume = {142},
	year = {2021},
	bdsk-url-1 = {https://doi.org/10.1016/j.cortex.2021.06.003}}

@article{tomaiuoloetal1999,
	author = {Francesco Tomaiuolo and Jonathan MacDonald and Zografos Caramanos and Glenn Posner and Mary Chiavaras and A.C. Evans and Michael Petrides},
	date-added = {2022-02-18 12:45:44 +0100},
	date-modified = {2022-12-08 11:25:16 +0100},
	doi = {10.1046/j.1460-9568.1999.00718.x},
	journal = {The European Journal of Neuroscience},
	number = {9},
	pages = {3033-3046},
	title = {Morphology, morphometry and probability mapping of the pars opercularis of the inferior frontal gyrus: an in vivo {MRI} analysis},
	volume = {11},
	year = {1999},
	bdsk-url-1 = {https://doi.org/10.1046/j.1460-9568.1999.00718.x}}

@article{santigrod2012,
	author = {Andrea Santi and Yosef Grodzinsky},
	date-added = {2022-02-18 12:30:09 +0100},
	date-modified = {2022-02-18 12:31:31 +0100},
	doi = {10.1016/j.neuropsychologia.2012.01.017},
	journal = {Neuropsychologia},
	number = {5},
	pages = {821-832},
	title = {{B}roca's area and sentence comprehension: a relationship parasitic on dependency, displacement or predictability?},
	volume = {50},
	year = {2012},
	bdsk-url-1 = {https://doi.org/10.1016/j.neuropsychologia.2012.01.017}}

@article{santigrod2010,
	author = {Andrea Santi and Yosef Grodzinsky},
	date-added = {2022-02-18 12:27:49 +0100},
	date-modified = {2022-02-18 12:29:19 +0100},
	doi = {10.1016/j.neuroimage.2010.03.034.},
	journal = {Neuro{I}mage},
	number = {4},
	pages = {1285-1293},
	title = {f{MRI} adaptation dissociates syntactic complexity dimensions},
	volume = {51},
	year = {2010},
	bdsk-url-1 = {https://doi.org/10.1016/j.neuroimage.2010.03.034.}}

@article{kljajevicmurasugi2010,
	abstract = {Background: Recent research on the comprehension of subject and object wh-questions in English Broca's aphasic speakers has shown the existence of a specific pattern: subject and object who questions, as well as subject which NP questions, are comprehended above chance, while object which NP questions are comprehended at chance. Since English is a strict word-order language, the subject--object asymmetry is identified as an asymmetry both in word order and in thematic role assignment. The present study investigated the comprehension of wh-dependencies in Croatian, which is a language with relatively free word order that does not necessarily associate thematic roles with specific syntactic positions.Aims: The goal of the study was to determine whether the pattern of comprehension of wh-dependencies that has been reported for English Broca's aphasic speakers is also exhibited by Croatian aphasic speakers. We hypothesised that due to the role of morphological features such as case in sentence comprehension in a free word-order language like Croatian, aphasic speakers of that language would exhibit a different pattern.Methods & Procedures: We tested the comprehension of six types of wh-dependencies formed with tko ``who'' and koji ``which'' (direct, embedded, long-distance with za, long-distance without za, and passivised questions, and relative clauses with koji) in six Croatian aphasic speakers. All participants had had a lesion to the left hemisphere: three of them were Broca's aphasic speakers and three were mixed cases of non-fluent aphasia.Outcomes & Results: The main finding of the study is that Croatian Broca's aphasic speakers do not exhibit the same subject--object asymmetry that has been reported for English Broca's aphasic speakers. Some asymmetry was found in the three patients with mixed aphasia, whose comprehension was better on object- than subject-extracted structures.Conclusions: The asymmetric pattern found in the cases of mixed aphasia runs in the opposite direction to the asymmetry typically reported in the literature. Relying on cross-linguistic findings from the processing-based research on subject--object comprehension asymmetries in neurologically intact populations we assume that, in Croatian, thematic roles are assigned directly to case-marked arguments without the mediation of syntactic information, and propose a morphological account of the Croatian data based on the validity of case cues in MacWhinney and Bates' competition model.},
	author = {Vanja Kljajevic and Kumiko Murasugi},
	date-added = {2022-02-18 10:25:30 +0100},
	date-modified = {2022-02-18 10:26:52 +0100},
	journal = {Aphasiology},
	number = {11},
	pages = {1354-1376},
	title = {The role of morphology in the comprehension of wh-dependencies in {C}roatian aphasic speakers},
	volume = {24},
	year = {2010}}

@article{peristeritsimpli2013,
	author = {E. Peristeri and I.M. Tsimpli},
	date-added = {2022-02-17 17:56:50 +0100},
	date-modified = {2022-02-17 18:00:48 +0100},
	doi = {10.1080/02687038.2013.828344},
	journal = {Aphasiology},
	number = {11},
	pages = {1381-1407},
	title = {Pronoun processing in {B}roca's aphasia: discourse-syntax effects in ambiguous anaphora resolution},
	volume = {27},
	year = {2013},
	bdsk-file-1 = {YnBsaXN0MDDSAQIDBFxyZWxhdGl2ZVBhdGhZYWxpYXNEYXRhXxAnLi4vYW50ZWNlZGVudHMvUGVyaXN0ZXJpVHNpbXBsaTIwMTMucGRmTxECPAAAAAACPAACAAAMTWFjaW50b3NoIEhEAAAAAAAAAAAAAAAAAAAA34Fi1UJEAAH/////GFBlcmlzdGVyaVRzaW1wbGkyMDEzLnBkZgAAAAAAAAAAAAAAAAAAAAAAAAAAAAAAAAAAAAAAAAAAAAAAAAAAAP/////eND09UERGIENBUk8AAQACAAAKIGN1AAAAAAAAAAAAAAAAAAthbnRlY2VkZW50cwAAAgCWLzpVc2VyczppbzpMaWJyYXJ5Ok1vYmlsZSBEb2N1bWVudHM6Y29tfmFwcGxlfkNsb3VkRG9jczpBY2FkZW1pYTowMl9EaWZ1c2lvOjAxX0FydGljbGVzOjIwMjFfMDFfbWluaW1hbGl0eWVmZmVjdHM6YW50ZWNlZGVudHM6UGVyaXN0ZXJpVHNpbXBsaTIwMTMucGRmAA4AMgAYAFAAZQByAGkAcwB0AGUAcgBpAFQAcwBpAG0AcABsAGkAMgAwADEAMwAuAHAAZABmAA8AGgAMAE0AYQBjAGkAbgB0AG8AcwBoACAASABEABIAlFVzZXJzL2lvL0xpYnJhcnkvTW9iaWxlIERvY3VtZW50cy9jb21+YXBwbGV+Q2xvdWREb2NzL0FjYWRlbWlhLzAyX0RpZnVzaW8vMDFfQXJ0aWNsZXMvMjAyMV8wMV9taW5pbWFsaXR5ZWZmZWN0cy9hbnRlY2VkZW50cy9QZXJpc3RlcmlUc2ltcGxpMjAxMy5wZGYAEwABLwAAFQACAAn//wAAAAgADQAaACQATgAAAAAAAAIBAAAAAAAAAAUAAAAAAAAAAAAAAAAAAAKO},
	bdsk-url-1 = {https://doi.org/10.1080/02687038.2013.828344}}

@article{gavarrosalmons2013,
	author = {Anna Gavarr{\'o} and Io Salmons},
	date-added = {2022-02-16 16:24:27 +0100},
	date-modified = {2022-02-16 16:25:37 +0100},
	doi = {10.3109/02699206.2013.800908},
	journal = {Clinical Linguistics and Phonetics},
	number = {8},
	pages = {632-646},
	title = {The discrimination of intonational contours in {B}roca's aphasia},
	volume = {27},
	year = {2013},
	bdsk-url-1 = {https://doi.org/10.3109/02699206.2013.800908}}

@article{martinietal2020,
	author = {Karen Martini and Adriana Belletti and Santi Centorrino and Maria Garraffa},
	date-added = {2022-02-16 12:41:34 +0100},
	date-modified = {2022-02-16 12:43:31 +0100},
	doi = {10.1080/02687038.2019.1686744},
	journal = {Aphasiology},
	number = {8},
	pages = {1016-1042},
	title = {Syntactic complexity in the presence of an intervener: the case of an {I}talian speaker with anomia},
	volume = {34},
	year = {2020},
	bdsk-file-1 = {YnBsaXN0MDDSAQIDBFxyZWxhdGl2ZVBhdGhZYWxpYXNEYXRhXxAnLi4vLi4vLi4vLi4vRGVza3RvcC9tYXJ0aW5pZXRhbDIwMjAucGRmTxEBTgAAAAABTgACAAAMTWFjaW50b3NoIEhEAAAAAAAAAAAAAAAAAAAAAAAAAEJEAAH/////E21hcnRpbmlldGFsMjAyMC5wZGYAAAAAAAAAAAAAAAAAAAAAAAAAAAAAAAAAAAAAAAAAAAAAAAAAAAAAAAAAAP////8AAAAAAAAAAAAAAAAABAACAAAKIGN1AAAAAAAAAAAAAAAAAAdEZXNrdG9wAAACACYvOlVzZXJzOmlvOkRlc2t0b3A6bWFydGluaWV0YWwyMDIwLnBkZgAOACgAEwBtAGEAcgB0AGkAbgBpAGUAdABhAGwAMgAwADIAMAAuAHAAZABmAA8AGgAMAE0AYQBjAGkAbgB0AG8AcwBoACAASABEABIAJFVzZXJzL2lvL0Rlc2t0b3AvbWFydGluaWV0YWwyMDIwLnBkZgATAAEvAAAVAAIACf//AAAACAANABoAJABOAAAAAAAAAgEAAAAAAAAABQAAAAAAAAAAAAAAAAAAAaA=},
	bdsk-url-1 = {https://doi.org/10.1080/02687038.2019.1686744}}

@incollection{drai2006,
	address = {New York},
	author = {Dan Drai},
	booktitle = {Broca's Region},
	date-added = {2022-02-15 11:24:22 +0100},
	date-modified = {2022-02-15 11:26:14 +0100},
	editor = {Yosef Grodzinsky and Katrin Amunts},
	pages = {108-118},
	publisher = {Oxford University Press},
	title = {Evaluating defici patterns of {B}roca's aphsics in the presence of high intersubject variability},
	year = {2006}}

@article{grodetal1999,
	author = {Yosef Grodzinsky and Maria Pi{\~n}ango and Edgar B. Zurif and Dan Drai},
	date-added = {2022-02-15 11:23:50 +0100},
	date-modified = {2022-02-15 11:29:32 +0100},
	doi = {10.1006/brln.1999.2050},
	journal = {Brain and Language},
	number = {2},
	pages = {134-147},
	title = {The critical role of group studies in neuropsychology: comprehension regularities in {B}roca's aphasia},
	volume = {67},
	year = {1999},
	bdsk-url-1 = {https://doi.org/10.1006/brln.1999.2050}}

@article{caramazzaetal2001,
	author = {Alfonso Caramazza and Erminio Capitani and Arnaud Rey and Rita S. Berndt},
	date-added = {2022-02-15 11:16:51 +0100},
	date-modified = {2022-02-15 11:23:35 +0100},
	doi = {10.1006/brln.1999.2275},
	journal = {Brain and Language},
	number = {2},
	pages = {158-184},
	title = {Agrammatic {B}roca's aphasia is not associated with a single pattern of comprehension performance},
	volume = {76},
	year = {2001},
	bdsk-url-1 = {https://doi.org/10.1006/brln.1999.2275}}

@article{baddeleyjarrold2007,
	author = {Alan Baddeley and C. Jarrold},
	date-added = {2022-02-14 10:49:01 +0100},
	date-modified = {2022-02-14 10:50:02 +0100},
	doi = {10.1111/j.1365-2788.2007.00979.x},
	journal = {Journal of Intellectual Disability Research},
	number = {12},
	pages = {925-931},
	title = {Working memory and {D}own syndrome},
	volume = {51},
	year = {2007},
	bdsk-file-1 = {YnBsaXN0MDDSAQIDBFxyZWxhdGl2ZVBhdGhZYWxpYXNEYXRhXxBNLi4vLi4vMjAyMV8wMl9Gcm9udGllcnNfV00vYW50ZWNlZGVudHMvM193bV9hbHRyZXMvYmFkZGVsZXlKYXJyb2xkMjAwN19TRC5wZGZPEQJUAAAAAAJUAAIAAAxNYWNpbnRvc2ggSEQAAAAAAAAAAAAAAAAAAADfgWLVQkQAAf////8aYmFkZGVsZXlKYXJyb2xkMjAwN19TRC5wZGYAAAAAAAAAAAAAAAAAAAAAAAAAAAAAAAAAAAAAAAAAAAAAAAAA/////94lYUAAAAAAAAAAAAACAAQAAAogY3UAAAAAAAAAAAAAAAAACzNfd21fYWx0cmVzAAACAJ8vOlVzZXJzOmlvOkxpYnJhcnk6TW9iaWxlIERvY3VtZW50czpjb21+YXBwbGV+Q2xvdWREb2NzOkFjYWRlbWlhOjAyX0RpZnVzaW86MDFfQXJ0aWNsZXM6MjAyMV8wMl9Gcm9udGllcnNfV006YW50ZWNlZGVudHM6M193bV9hbHRyZXM6YmFkZGVsZXlKYXJyb2xkMjAwN19TRC5wZGYAAA4ANgAaAGIAYQBkAGQAZQBsAGUAeQBKAGEAcgByAG8AbABkADIAMAAwADcAXwBTAEQALgBwAGQAZgAPABoADABNAGEAYwBpAG4AdABvAHMAaAAgAEgARAASAJ1Vc2Vycy9pby9MaWJyYXJ5L01vYmlsZSBEb2N1bWVudHMvY29tfmFwcGxlfkNsb3VkRG9jcy9BY2FkZW1pYS8wMl9EaWZ1c2lvLzAxX0FydGljbGVzLzIwMjFfMDJfRnJvbnRpZXJzX1dNL2FudGVjZWRlbnRzLzNfd21fYWx0cmVzL2JhZGRlbGV5SmFycm9sZDIwMDdfU0QucGRmAAATAAEvAAAVAAIACf//AAAACAANABoAJAB0AAAAAAAAAgEAAAAAAAAABQAAAAAAAAAAAAAAAAAAAsw=},
	bdsk-url-1 = {https://doi.org/10.1111/j.1365-2788.2007.00979.x}}

@article{tokentest78,
	author = {E. {De Renzi} and P. Faglioni},
	date-added = {2022-02-14 10:26:02 +0100},
	date-modified = {2022-02-14 10:30:20 +0100},
	doi = {10.1016/s0010-9452(78)80006-9},
	journal = {Cortex},
	number = {1},
	pages = {41-49},
	title = {Normative data and screening power of a shortened version of the {T}oken {T}est},
	volume = {14},
	year = {1978},
	bdsk-url-1 = {https://doi.org/10.1016/s0010-9452(78)80006-9}}

@article{draigrod2006b,
	abstract = {We respond to critical comments and consider alternative statistical and syntactic analyses of our target paper which analyzed comprehension scores of Broca's aphasic patients from multiple sentence types in many languages, and showed that Movement but not Complexity or Mood are factors in the receptive deficit of these patients. Specifically, we do the following: (a) We show how group analyses such as ours are valid and critically important, and then discuss apparent statistical discrepancies between our analysis and others'. (b) We provide new syntactic arguments in support of our decision to categorize passive sentences in German and Dutch as −Movement in the context of Broca's aphasia. These arguments serve to underscore an intriguing correlation between German/Dutch and English: On the one hand, Scope Freezing is found in the former where the latter allows scope ambiguity. On the other hand, Broca's aphasic patients successfully comprehend German/Dutch passive, but fail in English. (c) We reanalyze new data from Dutch and Italian passive, which point to new and potentially interesting cross-linguistic differences. Our current analyses are based on an addition of raw scores from 62 new patients to the existing data base of 69 Broca's aphasic patients. We conclude that while aphasic performance is indeed variable, the group results have distinct statistical and linguistic structure.},
	author = {Dan Drai and Yosef Grodzinsky},
	date-added = {2022-02-12 11:55:01 +0100},
	date-modified = {2022-02-12 13:35:57 +0100},
	doi = {10.1016/j.bandl.2005.05.004},
	journal = {Brain and Language},
	number = {2},
	pages = {157-170},
	title = {The variability debate: more statistics, more linguistics},
	volume = {96},
	year = {2006},
	bdsk-file-1 = {YnBsaXN0MDDSAQIDBFxyZWxhdGl2ZVBhdGhYYm9va21hcmtfECwwMF9CaWJsaW9ncmFmaWEvRHJhaV9Hcm9kemluc2t5X0JMXzIwMDZiLnBkZk8RBRxib29rHAUAAAAABBAwAAAAAAAAAAAAAAAAAAAAAAAAAAAAAAAAAAAAAAAAAAAAAAAABAAABQAAAAEBAABVc2VycwAAAAIAAAABAQAAaW8AAAcAAAABAQAATGlicmFyeQAQAAAAAQEAAE1vYmlsZSBEb2N1bWVudHMTAAAAAQEAAGNvbX5hcHBsZX5DbG91ZERvY3MACAAAAAEBAABBY2FkZW1pYQ8AAAABAQAAMDBfQmlibGlvZ3JhZmlhABwAAAABAQAARHJhaV9Hcm9kemluc2t5X0JMXzIwMDZiLnBkZiAAAAABBgAABAAAABQAAAAgAAAAMAAAAEgAAABkAAAAdAAAAIwAAAAIAAAABAMAAJ1QAAAAAAAACAAAAAQDAAAU5AAAAAAAAAgAAAAEAwAAG+QAAAAAAAAIAAAABAMAACKFAQAAAAAACAAAAAQDAAAjhQEAAAAAAAgAAAAEAwAADJcBAAAAAAAIAAAABAMAALCYAQAAAAAACAAAAAQDAACVtgEAAAAAACAAAAABBgAA2AAAAOgAAAD4AAAACAEAABgBAAAoAQAAOAEAAEgBAAAIAAAAAAQAAEHBj9MpAAAAGAAAAAECAAABAAAAAAAAAA8AAAAAAAAAAAAAAAAAAAAIAAAABAMAAAYAAAAAAAAABAAAAAMDAAD2AQAACAAAAAEJAABmaWxlOi8vLwwAAAABAQAATWFjaW50b3NoIEhECAAAAAQDAAAAMIhG7wAAAAgAAAAABAAAQcdB7RSAAAAkAAAAAQEAADhFMzNEQzFDLUUyNDctNEE2NC05OTZELTVGNzk5MzZBRjQ0RhgAAAABAgAAgQAAAAEAAADvEwAAAQAAAAAAAAAAAAAAAQAAAAEBAAAvAAAAAAAAAAEFAAAaAAAAAQEAAE5TVVJMRG9jdW1lbnRJZGVudGlmaWVyS2V5AAAEAAAAAwMAAKoBAAAeAQAAAQIAAGNjMzUzYjk4ZjA3ZGIzZDgyYjQ3NjVmZTg1ZTI3ZDNhZGNlNzliMmE1NTA2MDA3ZjY5Mjc4NTM4NDc5MjNkZmQ7MDA7MDAwMDAwMDA7MDAwMDAwMDA7MDAwMDAwMDA7MDAwMDAwMDAwMDAwMDAyMDtjb20uYXBwbGUuYXBwLXNhbmRib3gucmVhZC13cml0ZTswMTswMTAwMDAwYjswMDAwMDAwMDAwMDFiNjk1OzYyOy91c2Vycy9pby9saWJyYXJ5L21vYmlsZSBkb2N1bWVudHMvY29tfmFwcGxlfmNsb3VkZG9jcy9hY2FkZW1pYS8wMF9iaWJsaW9ncmFmaWEvZHJhaV9ncm9kemluc2t5X2JsXzIwMDZiLnBkZgAAAC8AAAABAQAATlNVUkxCb29rbWFya1F1YXJhbnRpbmVNb3VudGVkTmV0d29ya1ZvbHVtZXNLZXkA5AAAAP7///8BAAAAAAAAABIAAAAEEAAAsAAAAAAAAAAFEAAAWAEAAAAAAAAQEAAAkAEAAAAAAABAEAAAgAEAAAAAAAACIAAAXAIAAAAAAAAFIAAAzAEAAAAAAAAQIAAA3AEAAAAAAAARIAAAEAIAAAAAAAASIAAA8AEAAAAAAAATIAAAAAIAAAAAAAAgIAAAPAIAAAAAAAAwIAAAaAIAAAAAAAABwAAAsAEAAAAAAAARwAAAFAAAAAAAAAASwAAAwAEAAAAAAACA8AAAoAIAAAAAAABwAgCAlAIAAAAAAADIAwCAaAIAAAAAAAAACAANABoAIwBSAAAAAAAAAgEAAAAAAAAABQAAAAAAAAAAAAAAAAAABXI=},
	bdsk-url-1 = {https://doi.org/10.1016/j.bandl.2005.05.004}}

@article{draigrod2006a,
	abstract = {Behavioral variation in Broca s aphasia has been characterized as boundless, calling into question the validity of the syndromebased
schema and related diagnostic methods of acquired language disorders. More generally, this putative variability has cast serious
doubts on the feasibility of localizing linguistic operations in cortex. We present a new approach to the quantitative analysis of
deficient linguistic performance, and apply it to a large data set, constructed from the published literature: Comprehension data of
69 carefully selected Broca s aphasic patients, tested on nearly 6000 stimulus sentences, were partitioned in different ways, and subjected
to a series of analyses. While a certain amount of variability is indeed evident in the data, our quantitative analyses reveal a
highly robust selective impairment pattern for the group: the patients  ability to analyze syntactic movement is severely compromised,
in line with the Trace-Deletion Hypothesis. Further analyses suggest that patients  performance on no-movement sentence
types exhibits less variation than on sentences that contain movement. We discuss the clinical and theoretical implications of our
results.},
	author = {Dan Drai and Yosef Grodzinsky},
	date-added = {2022-02-12 11:46:35 +0100},
	date-modified = {2022-02-12 13:36:01 +0100},
	doi = {10.1016/j.bandl.2004.10.016},
	journal = {Brain and Language},
	month = {117-128},
	number = {96},
	pages = {2},
	title = {A new empirical angle on the variability debate: quantitative neurosyntactic analysis of a large data set from {B}roca's {A}phasia},
	volume = {96},
	year = {2006},
	bdsk-file-1 = {YnBsaXN0MDDSAQIDBFxyZWxhdGl2ZVBhdGhYYm9va21hcmtfECwwMF9CaWJsaW9ncmFmaWEvRHJhaV9Hcm9kemluc2t5X0JMXzIwMDZhLnBkZk8RBNhib29r2AQAAAAABBAwAAAAAAAAAAAAAAAAAAAAAAAAAAAAAAAAAAAAAAAAAAAAAADIAwAABQAAAAEBAABVc2VycwAAAAIAAAABAQAAaW8AAAcAAAABAQAATGlicmFyeQAQAAAAAQEAAE1vYmlsZSBEb2N1bWVudHMTAAAAAQEAAGNvbX5hcHBsZX5DbG91ZERvY3MACAAAAAEBAABBY2FkZW1pYQ8AAAABAQAAMDBfQmlibGlvZ3JhZmlhABwAAAABAQAARHJhaV9Hcm9kemluc2t5X0JMXzIwMDZhLnBkZiAAAAABBgAABAAAABQAAAAgAAAAMAAAAEgAAABkAAAAdAAAAIwAAAAIAAAABAMAAJ1QAAAAAAAACAAAAAQDAAAU5AAAAAAAAAgAAAAEAwAAG+QAAAAAAAAIAAAABAMAACKFAQAAAAAACAAAAAQDAAAjhQEAAAAAAAgAAAAEAwAADJcBAAAAAAAIAAAABAMAALCYAQAAAAAACAAAAAQDAADmtgEAAAAAACAAAAABBgAA2AAAAOgAAAD4AAAACAEAABgBAAAoAQAAOAEAAEgBAAAIAAAAAAQAAEHBj9MpAAAAGAAAAAECAAABAAAAAAAAAA8AAAAAAAAAAAAAAAAAAAAIAAAABAMAAAYAAAAAAAAABAAAAAMDAAD2AQAACAAAAAEJAABmaWxlOi8vLwwAAAABAQAATWFjaW50b3NoIEhECAAAAAQDAAAAMIhG7wAAAAgAAAAABAAAQcdB7RSAAAAkAAAAAQEAADhFMzNEQzFDLUUyNDctNEE2NC05OTZELTVGNzk5MzZBRjQ0RhgAAAABAgAAgQAAAAEAAADvEwAAAQAAAAAAAAAAAAAAAQAAAAEBAAAvAAAAAAAAAAEFAAAaAAAAAQEAAE5TVVJMRG9jdW1lbnRJZGVudGlmaWVyS2V5AAAEAAAAAwMAAPsBAAAeAQAAAQIAADJiODkxYWUyMGRjYTg3ZjA1ODVkMDg5MGI5OTk3NzZkN2Y3Mzc3OGI1YmQwYWQ2MjczNTE4ZjQ0OGExMjdkYTg7MDA7MDAwMDAwMDA7MDAwMDAwMDA7MDAwMDAwMDA7MDAwMDAwMDAwMDAwMDAyMDtjb20uYXBwbGUuYXBwLXNhbmRib3gucmVhZC13cml0ZTswMTswMTAwMDAwYjswMDAwMDAwMDAwMDFiNmU2OzYyOy91c2Vycy9pby9saWJyYXJ5L21vYmlsZSBkb2N1bWVudHMvY29tfmFwcGxlfmNsb3VkZG9jcy9hY2FkZW1pYS8wMF9iaWJsaW9ncmFmaWEvZHJhaV9ncm9kemluc2t5X2JsXzIwMDZhLnBkZgAAANgAAAD+////AQAAAAAAAAARAAAABBAAALAAAAAAAAAABRAAAFgBAAAAAAAAEBAAAJABAAAAAAAAQBAAAIABAAAAAAAAAiAAAFwCAAAAAAAABSAAAMwBAAAAAAAAECAAANwBAAAAAAAAESAAABACAAAAAAAAEiAAAPABAAAAAAAAEyAAAAACAAAAAAAAICAAADwCAAAAAAAAMCAAAGgCAAAAAAAAAcAAALABAAAAAAAAEcAAABQAAAAAAAAAEsAAAMABAAAAAAAAgPAAAKACAAAAAAAAcAIAgJQCAAAAAAAAAAgADQAaACMAUgAAAAAAAAIBAAAAAAAAAAUAAAAAAAAAAAAAAAAAAAUu},
	bdsk-url-1 = {https://doi.org/10.1016/j.bandl.2004.10.016}}

@article{grodzinsky2010,
	abstract = {What is the best way to learn how the brain analyzes linguistic input? Two popular methods have
attempted to segregate and localize linguistic processes: analyses of language deficits subsequent to
(mostly focal) brain disease and functional Magnetic Resonance Imaging (fMRI) in health. A
recent Compass article by Fedorenko and Kanwisher (FK, 2009) observes that these methods group
together data from many individuals through methods that rely on variable anatomical landmarks
and that results in a murky picture of how language is represented in the brain. To get around the
variability problem, FK propose to import into neurolinguistics a method that has been successfully
used in vision research -- one that locates functional Regions Of Interest (fROIs) in each individual
brain. In this note, I propose an alternative perspective. I first take issue with FK's reading of the
literature. I point out that, when the neurolinguistic landscape is examined with the right linguistic
spectacles, the emerging picture -- while intriguingly complex -- is not murky, but rather, stable
and clear, parsing the linguistic brain into functionally and anatomically coherent pieces. I then
examine the potential value of the method that FK propose, in light of important micro-anatomical
differences between language and high-level vision areas and conclude that as things stand the
method they propose is not very likely to bear much fruit in neurolinguistic research.},
	author = {Yosef Grodzinsky},
	date-added = {2022-02-12 10:23:17 +0100},
	date-modified = {2022-02-12 10:25:09 +0100},
	doi = {10.1111/j.1749-818x.2010.00222.x},
	journal = {Language and Linguistics Compass},
	number = {8},
	pages = {605-622},
	title = {The picture of the linguistic brain: how sharp can it be? {R}eply to {F}edorenko and {K}anwisher},
	volume = {4},
	year = {2010},
	bdsk-file-1 = {YnBsaXN0MDDSAQIDBFxyZWxhdGl2ZVBhdGhZYWxpYXNEYXRhXxAgLi4vLi4vLi4vLi4vRGVza3RvcC9Hcm9kMjAxMC5wZGZPEQE0AAAAAAE0AAIAAAxNYWNpbnRvc2ggSEQAAAAAAAAAAAAAAAAAAAAAAAAAQkQAAf////8MR3JvZDIwMTAucGRmAAAAAAAAAAAAAAAAAAAAAAAAAAAAAAAAAAAAAAAAAAAAAAAAAAAAAAAAAAAAAAAAAAAA/////wAAAABQREYgQ0FSTwAEAAIAAAogY3UAAAAAAAAAAAAAAAAAB0Rlc2t0b3AAAAIAHy86VXNlcnM6aW86RGVza3RvcDpHcm9kMjAxMC5wZGYAAA4AGgAMAEcAcgBvAGQAMgAwADEAMAAuAHAAZABmAA8AGgAMAE0AYQBjAGkAbgB0AG8AcwBoACAASABEABIAHVVzZXJzL2lvL0Rlc2t0b3AvR3JvZDIwMTAucGRmAAATAAEvAAAVAAIACf//AAAACAANABoAJABHAAAAAAAAAgEAAAAAAAAABQAAAAAAAAAAAAAAAAAAAX8=},
	bdsk-url-1 = {https://doi.org/10.1111/j.1749-818x.2010.00222.x}}

@article{salmonsgavarro2013,
	author = {I. Salmons and A. Gavarr{\'o}},
	doi = {https://doi.org/10.1016/j.sbspro.2013.09.005},
	issn = {1877-0428},
	journal = {Procedia - Social and Behavioral Sciences},
	note = {51st Academy of Aphasia Proceedings},
	pages = {17-18},
	title = {Topicalisation in Catalan Agrammatism},
	url = {https://www.sciencedirect.com/science/article/pii/S1877042813031078},
	volume = {94},
	year = {2013},
	bdsk-url-1 = {https://www.sciencedirect.com/science/article/pii/S1877042813031078},
	bdsk-url-2 = {https://doi.org/10.1016/j.sbspro.2013.09.005}}

@article{ivanovaetal2017,
	author = {Maria V. Ivanova and Svetlana V. Kuptsova and Nina F. Dronkers},
	date-added = {2022-02-11 12:19:01 +0100},
	date-modified = {2022-02-11 12:20:46 +0100},
	doi = {10.1080/02687038.2016.1172699},
	journal = {Aphasiology},
	number = {3},
	pages = {265-281},
	title = {A comparison of two working memory tasks in aphasia},
	volume = {31},
	year = {2017},
	bdsk-url-1 = {https://doi.org/10.1080/02687038.2016.1172699}}

@article{caplanetal2013,
	author = {David Caplan and Jennifer Michaud and Rebecca Hufford},
	date-added = {2022-02-11 11:47:32 +0100},
	date-modified = {2022-02-11 11:48:35 +0100},
	doi = {10.1080/02643294.2013.803958},
	journal = {Cognitve Neuropsychology},
	number = {2},
	pages = {77-109},
	title = {Short-term memory, working memory, and syntactic comprehension in aphasia},
	volume = {30},
	year = {2013},
	bdsk-url-1 = {https://doi.org/10.1080/02643294.2013.803958}}

@article{choinskietal2020,
	abstract = {Aphasia is an acquired impairment of language functions resulting from a brain lesion. It is usually accompanied by deficits in non-linguistic cognitive processes. This study aimed to investigate in patients with aphasia the complex interrelationships between selected cognitive functions: auditory speech comprehension, working memory (WM), and temporal information processing (TIP) in the millisecond time range. Thirty right-handed subjects (20 males) aged from 27 to 82 years suffering from post-stroke aphasia participated in the study. Verbal working memory (VWM) and spatial working memory (SWM) were assessed with: (1) a receptive verbal test and (2) the Corsi Block-Tapping Test, respectively. Both these WM tests used the forward tasks (mainly engaging maintenance processes, i.e., storing, monitoring, and matching information) and backward tasks (engaging both maintenance and manipulation processes, i.e., reordering and updating information). Auditory comprehension was assessed by receptive language tests, and TIP efficiency was assessed by auditory perception of temporal order in the millisecond time range. We observed better performance of forward WM tasks than backward ones, independently of the type of material used. Furthermore, the severity of auditory comprehension impairment correlated with the efficiency on both forward and backward VWM tasks and the backward SWM task. Further analysis revealed that TIP plays a crucial role only in the latter task. These results indicate the divergent pattern of interactions between WM and TIP depending on the type of WM tasks. Level of verbal competency appeared to play an important role in both VWM tasks, whereas TIP (which is associated with manipulation processes) appeared to be important for SWM, but only on the backward task.
},
	author = {Mateusz Choinski and Elzbieta Szelag and Tomasz Wolak and Aneta Szymaszek},
	date-added = {2022-02-11 11:27:16 +0100},
	date-modified = {2022-02-11 11:28:59 +0100},
	doi = {10.3389/fnhum.2020.589802},
	journal = {Frontiers in Human Neuroscience},
	title = {Working memory in aphasia: the role of temporal information processing},
	volume = {14},
	year = {2020},
	bdsk-url-1 = {https://doi.org/10.3389/fnhum.2020.589802}}

@article{martinayala2004,
	author = {Nadine Martin and Jennifer Ayala},
	date-added = {2022-02-09 17:42:28 +0100},
	date-modified = {2022-02-09 17:43:57 +0100},
	doi = {10.1016/j.bandl.2003.12.004.},
	journal = {Brain and Language},
	number = {3},
	pages = {464-483},
	title = {Measurements of auditory-verbal {STM} span in aphasia: effects of item, task, and lexical impairment},
	volume = {89},
	year = {2004},
	bdsk-url-1 = {https://doi.org/10.1016/j.bandl.2003.12.004.}}

@article{martin1999,
	author = {Martin,},
	date-added = {2022-02-09 14:29:41 +0100},
	date-modified = {2022-02-09 14:31:39 +0100},
	doi = {10.1017/S0140525X99351785},
	journal = {The Behavioral and Brain Sciences},
	number = {1},
	pages = {106-107},
	title = {Further fractionations of verbal working memory},
	volume = {22},
	year = {1999},
	bdsk-url-1 = {https://doi.org/10.1017/S0140525X99351785}}

@article{santigrodzinsky2007,
	author = {Andrea Santi and Yosef Grodzinsky},
	date-added = {2022-02-09 10:23:16 +0100},
	date-modified = {2022-02-09 10:24:27 +0100},
	doi = {10.1016/j.neuroimage.2007.04.047},
	journal = {Neuro{I}mage},
	number = {1},
	pages = {8-17},
	title = {Working memory and syntax interact in {B}roca's area},
	volume = {37},
	year = {2007},
	bdsk-file-1 = {YnBsaXN0MDDSAQIDBFxyZWxhdGl2ZVBhdGhZYWxpYXNEYXRhXxAlLi4vLi4vLi4vLi4vRGVza3RvcC9zYW50aWdyb2QyMDA3LnBkZk8RAUYAAAAAAUYAAgAADE1hY2ludG9zaCBIRAAAAAAAAAAAAAAAAAAAAAAAAABCRAAB/////xFzYW50aWdyb2QyMDA3LnBkZgAAAAAAAAAAAAAAAAAAAAAAAAAAAAAAAAAAAAAAAAAAAAAAAAAAAAAAAAAAAAD/////AAAAAAAAAAAAAAAAAAQAAgAACiBjdQAAAAAAAAAAAAAAAAAHRGVza3RvcAAAAgAkLzpVc2VyczppbzpEZXNrdG9wOnNhbnRpZ3JvZDIwMDcucGRmAA4AJAARAHMAYQBuAHQAaQBnAHIAbwBkADIAMAAwADcALgBwAGQAZgAPABoADABNAGEAYwBpAG4AdABvAHMAaAAgAEgARAASACJVc2Vycy9pby9EZXNrdG9wL3NhbnRpZ3JvZDIwMDcucGRmABMAAS8AABUAAgAJ//8AAAAIAA0AGgAkAEwAAAAAAAACAQAAAAAAAAAFAAAAAAAAAAAAAAAAAAABlg==},
	bdsk-url-1 = {https://doi.org/10.1016/j.neuroimage.2007.04.047}}

@article{grodsanti2008,
	author = {Yosef Grodzinsky and Andrea Santi},
	date-added = {2022-02-09 10:16:42 +0100},
	date-modified = {2022-02-09 10:17:50 +0100},
	doi = {10.1016/j.tics.2008.09.001},
	journal = {Trends in Cognitive Sciences},
	number = {12},
	pages = {474-480},
	title = {The battle for {B}roca's region},
	volume = {12},
	year = {2008},
	bdsk-file-1 = {YnBsaXN0MDDSAQIDBFxyZWxhdGl2ZVBhdGhZYWxpYXNEYXRhXxAlLi4vLi4vLi4vLi4vRGVza3RvcC9Hcm9kU2FudGkyMDA4LnBkZk8RAUYAAAAAAUYAAgAADE1hY2ludG9zaCBIRAAAAAAAAAAAAAAAAAAAAAAAAABCRAAB/////xFHcm9kU2FudGkyMDA4LnBkZgAAAAAAAAAAAAAAAAAAAAAAAAAAAAAAAAAAAAAAAAAAAAAAAAAAAAAAAAAAAAD/////AAAAAAAAAAAAAAAAAAQAAgAACiBjdQAAAAAAAAAAAAAAAAAHRGVza3RvcAAAAgAkLzpVc2VyczppbzpEZXNrdG9wOkdyb2RTYW50aTIwMDgucGRmAA4AJAARAEcAcgBvAGQAUwBhAG4AdABpADIAMAAwADgALgBwAGQAZgAPABoADABNAGEAYwBpAG4AdABvAHMAaAAgAEgARAASACJVc2Vycy9pby9EZXNrdG9wL0dyb2RTYW50aTIwMDgucGRmABMAAS8AABUAAgAJ//8AAAAIAA0AGgAkAEwAAAAAAAACAQAAAAAAAAAFAAAAAAAAAAAAAAAAAAABlg==},
	bdsk-url-1 = {https://doi.org/10.1016/j.tics.2008.09.001}}

@book{gathercolebaddeley2001,
	address = {Hove},
	author = {S.E. Gathercole and Alan D. Baddeley},
	date-added = {2022-02-07 11:33:04 +0100},
	date-modified = {2022-02-07 11:33:50 +0100},
	publisher = {Psychology {P}ress},
	title = {Working memory and language},
	year = {2001}}

@article{langquitz2012,
	author = {Christoph J.G. Lang and Andrea Quitz},
	date-added = {2022-02-07 10:03:51 +0100},
	date-modified = {2022-02-07 10:06:31 +0100},
	doi = {10.1007/s00415-011-6394-1},
	journal = {Journal of Neurology},
	number = {8},
	pages = {1655-1661},
	title = {Verbal and nonverbal memory impairment in aphasia},
	volume = {259},
	year = {2012},
	bdsk-file-1 = {YnBsaXN0MDDSAQIDBFxyZWxhdGl2ZVBhdGhZYWxpYXNEYXRhXxBoLi4vLi4vMjAyMV8wMl9Gcm9udGllcnNfV00vYW50ZWNlZGVudHMvMl93bV9hcGhhc2lhL29rX0xhbmctUXVpdHoyMDEyX1ZlcmJhbEFuZE5vbnZlcmJhbE1lbW9yeUltcGFpci5wZGZPEQK8AAAAAAK8AAIAAAxNYWNpbnRvc2ggSEQAAAAAAAAAAAAAAAAAAADfgWLVQkQAAf////8fb2tfTGFuZy1RdWl0ejIwMTJfI0ZGRkZGRkZGLnBkZgAAAAAAAAAAAAAAAAAAAAAAAAAAAAAAAAAAAAAAAAAA/////94kY4JQREYgQ0FSTwACAAQAAAogY3UAAAAAAAAAAAAAAAAADDJfd21fYXBoYXNpYQACALovOlVzZXJzOmlvOkxpYnJhcnk6TW9iaWxlIERvY3VtZW50czpjb21+YXBwbGV+Q2xvdWREb2NzOkFjYWRlbWlhOjAyX0RpZnVzaW86MDFfQXJ0aWNsZXM6MjAyMV8wMl9Gcm9udGllcnNfV006YW50ZWNlZGVudHM6Ml93bV9hcGhhc2lhOm9rX0xhbmctUXVpdHoyMDEyX1ZlcmJhbEFuZE5vbnZlcmJhbE1lbW9yeUltcGFpci5wZGYADgBqADQAbwBrAF8ATABhAG4AZwAtAFEAdQBpAHQAegAyADAAMQAyAF8AVgBlAHIAYgBhAGwAQQBuAGQATgBvAG4AdgBlAHIAYgBhAGwATQBlAG0AbwByAHkASQBtAHAAYQBpAHIALgBwAGQAZgAPABoADABNAGEAYwBpAG4AdABvAHMAaAAgAEgARAASALhVc2Vycy9pby9MaWJyYXJ5L01vYmlsZSBEb2N1bWVudHMvY29tfmFwcGxlfkNsb3VkRG9jcy9BY2FkZW1pYS8wMl9EaWZ1c2lvLzAxX0FydGljbGVzLzIwMjFfMDJfRnJvbnRpZXJzX1dNL2FudGVjZWRlbnRzLzJfd21fYXBoYXNpYS9va19MYW5nLVF1aXR6MjAxMl9WZXJiYWxBbmROb252ZXJiYWxNZW1vcnlJbXBhaXIucGRmABMAAS8AABUAAgAJ//8AAAAIAA0AGgAkAI8AAAAAAAACAQAAAAAAAAAFAAAAAAAAAAAAAAAAAAADTw==},
	bdsk-url-1 = {https://doi.org/10.1007/s00415-011-6394-1}}

@article{friedmanngvion2003,
	author = {Naama Friedmann and Aviah Gvion},
	date-added = {2022-02-07 09:30:38 +0100},
	date-modified = {2022-02-07 09:35:06 +0100},
	doi = {10.1016/S0093-934X(02)00530-8},
	journal = {Brain and Language},
	number = {1},
	pages = {23-39},
	title = {Sentence comprehension and working memory limitations in aphasia: a dissociation between semantic-syntactic and phonological activation},
	volume = {86},
	year = {2003},
	bdsk-url-1 = {https://doi.org/10.1016/S0093-934X(02)00530-8}}

@article{christensenetal2010,
	author = {Stephanie C. Christensen and Heather Harris Wright},
	date-added = {2022-02-07 09:14:46 +0100},
	date-modified = {2022-02-07 09:16:38 +0100},
	doi = {10.1080/02687030903437690},
	journal = {Aphasiology},
	number = {6-8},
	pages = {752-762},
	title = {Verbal and non-verbal working memory in aphasia: what three n-back tasks reveal},
	volume = {24},
	year = {2010},
	bdsk-url-1 = {https://doi.org/10.1080/02687030903437690}}

@book{baddeley2007,
	author = {Alan Baddeley},
	date-added = {2022-02-06 11:31:40 +0100},
	date-modified = {2022-02-06 11:32:51 +0100},
	publisher = {Oxford University Press},
	title = {Working memory, thought, and action},
	year = {2007}}

@article{wrightetal2012,
	author = {Heather Harris Wright and Gerasimos Fergadiotis},
	date-added = {2022-02-05 17:00:26 +0100},
	date-modified = {2022-02-05 17:01:27 +0100},
	doi = {10.1080/02687038.2011.604304},
	journal = {Aphasiology},
	number = {3-4},
	pages = {258-278},
	title = {Conceptualising and measuring working memory and its relationship to aphasia},
	volume = {26},
	year = {2012},
	bdsk-url-1 = {https://doi.org/10.1080/02687038.2011.604304}}

@article{zakariasetal2018,
	author = {Lilla Zakari{\'a}s and Attila Keresztes and Kl{\'a}ra Marton and Isabell Wartenburger},
	date-added = {2022-02-05 16:41:33 +0100},
	date-modified = {2022-02-05 16:43:16 +0100},
	doi = {10.1080/09602011.2016.1159579},
	journal = {Neuropsychological Rehabilitation},
	number = {3},
	pages = {369-386},
	title = {Positive effects of a computerised working memory and executive function training on sentence comprehension in aphasia},
	volume = {28},
	year = {2018},
	bdsk-url-1 = {https://doi.org/10.1080/09602011.2016.1159579}}

@article{potagasetal2011,
	author = {Constantin Potagas and Dimitrios Kasselimis and Ioannis Evdokimidis},
	date-added = {2022-02-05 12:51:10 +0100},
	date-modified = {2022-02-05 12:52:56 +0100},
	doi = {10.1016/j.neuropsychologia.2011.06.013},
	journal = {Neuropsychologia},
	number = {10},
	pages = {2874-2878},
	title = {Short-term and working memory impairments in aphasia},
	volume = {49},
	year = {2011},
	bdsk-file-1 = {YnBsaXN0MDDSAQIDBFxyZWxhdGl2ZVBhdGhZYWxpYXNEYXRhXxBKLi4vLi4vMjAyMV8wMl9Gcm9udGllcnNfV00vYW50ZWNlZGVudHMvMl93bV9hcGhhc2lhL29rX1BvdGFnYXNldGFsMjAxMS5wZGZPEQJEAAAAAAJEAAIAAAxNYWNpbnRvc2ggSEQAAAAAAAAAAAAAAAAAAADfgWLVQkQAAf////8Wb2tfUG90YWdhc2V0YWwyMDExLnBkZgAAAAAAAAAAAAAAAAAAAAAAAAAAAAAAAAAAAAAAAAAAAAAAAAAAAAAA/////94kI7AAAAAAAAAAAAACAAQAAAogY3UAAAAAAAAAAAAAAAAADDJfd21fYXBoYXNpYQACAJwvOlVzZXJzOmlvOkxpYnJhcnk6TW9iaWxlIERvY3VtZW50czpjb21+YXBwbGV+Q2xvdWREb2NzOkFjYWRlbWlhOjAyX0RpZnVzaW86MDFfQXJ0aWNsZXM6MjAyMV8wMl9Gcm9udGllcnNfV006YW50ZWNlZGVudHM6Ml93bV9hcGhhc2lhOm9rX1BvdGFnYXNldGFsMjAxMS5wZGYADgAuABYAbwBrAF8AUABvAHQAYQBnAGEAcwBlAHQAYQBsADIAMAAxADEALgBwAGQAZgAPABoADABNAGEAYwBpAG4AdABvAHMAaAAgAEgARAASAJpVc2Vycy9pby9MaWJyYXJ5L01vYmlsZSBEb2N1bWVudHMvY29tfmFwcGxlfkNsb3VkRG9jcy9BY2FkZW1pYS8wMl9EaWZ1c2lvLzAxX0FydGljbGVzLzIwMjFfMDJfRnJvbnRpZXJzX1dNL2FudGVjZWRlbnRzLzJfd21fYXBoYXNpYS9va19Qb3RhZ2FzZXRhbDIwMTEucGRmABMAAS8AABUAAgAJ//8AAAAIAA0AGgAkAHEAAAAAAAACAQAAAAAAAAAFAAAAAAAAAAAAAAAAAAACuQ==},
	bdsk-url-1 = {https://doi.org/10.1016/j.neuropsychologia.2011.06.013}}

@article{lauresgoresetal2011,
	author = {Jacqueline Laures-Gore and Rebecca Shisler Marshall and Erin Verner},
	date-added = {2022-02-05 12:22:50 +0100},
	date-modified = {2022-02-05 12:24:36 +0100},
	doi = {10.1080/02687031003714426},
	journal = {Aphasiology},
	number = {1},
	pages = {43-56},
	title = {Performance of individuals with left hemisphere stroke and aphasia and individuals with right brain damage on forward and backward digit span tasks},
	volume = {25},
	year = {2011},
	bdsk-url-1 = {https://doi.org/10.1080/02687031003714426}}

@article{sungetal2009,
	author = {Jee Eun Sung and Malcolm R. Mc{N}eil and Sheila R. Pratt and Michael Walsh Dickey and William D. Hula and Neil J. Szuminsky and Patrick J. Doyle},
	date-added = {2022-02-05 11:50:07 +0100},
	date-modified = {2022-02-05 12:50:30 +0100},
	doi = {10.1080/02687030802592884},
	journal = {Aphasiology},
	number = {7-8},
	pages = {1040-1052},
	title = {Verbal working memory and its relationship to sentence-level reading and listening comprehension in persons with aphasia},
	volume = {23},
	year = {2009},
	bdsk-url-1 = {https://doi.org/10.1080/02687030802592884}}

@article{christensenetal2018,
	author = {Stephanie C. Christensen and Heather Harris Wright and Ileana Ratiu},
	date-added = {2022-02-05 11:45:12 +0100},
	date-modified = {2022-02-05 11:46:55 +0100},
	doi = {10.1016/j.jneuroling.2018.02.001},
	journal = {Journal of Neurolinguistics},
	pages = {117-132},
	title = {Working memory in aphasia: peeling the onion},
	volume = {48},
	year = {2018},
	bdsk-url-1 = {https://doi.org/10.1016/j.jneuroling.2018.02.001}}

@article{hickokpoeppel2000,
	author = {G. Hickok and D. Poeppel},
	date-added = {2022-02-05 10:23:28 +0100},
	date-modified = {2022-02-05 10:25:18 +0100},
	doi = {10.1016/s1364-6613(00)01463-7},
	journal = {Trends in Cognitive Sciences},
	number = {4},
	pages = {131-138},
	title = {Towards a functional neuroanatomy of speech perception},
	volume = {4},
	year = {2000},
	bdsk-url-1 = {https://doi.org/10.1016/s1364-6613(00)01463-7}}

@incollection{baddeleyhitch1974,
	abstract = {Publisher Summary
	This chapter presents a body of new experimental evidence, which provides a firm basis for the working memory hypothesis. The chapter presents a series of experiments on the role of memory in reasoning, language comprehension, and learning. An attempt is made to apply the comparable techniques in all three cases to allow a common pattern to emerge, if the same working memory system is operative in all three instances. The chapter makes a case for postulating the working memory-LTS system as a modification of the current STS-LTS view. Working memory represents a control system with limits on both its storage and processing capabilities, and has access to phonemically coded information (possibly by controlling a rehearsal buffer), that it is responsible for the limited memory span, but does not underlie the recency effect in free recall. The experiments presented in the chapter suggest that the phonemic rehearsal buffer plays a limited role in this process, but is by no means essential. These experiments also suggest that working memory plays a part in verbal reasoning and in prose comprehension. Understanding the detailed role of working memory in these tasks, however, must proceed hand-in-hand with an understanding of the tasks themselves.},
	author = {Alan D. Baddeley and Graham Hitch},
	date-modified = {2022-02-03 18:22:02 +0100},
	doi = {10.1016/S0079-7421(08)60452-1},
	editor = {Gordon H. Bower},
	issn = {0079-7421},
	pages = {47-89},
	publisher = {Academic Press},
	series = {Psychology of Learning and Motivation},
	title = {Working Memory},
	url = {https://www.sciencedirect.com/science/article/pii/S0079742108604521},
	volume = {8},
	year = {1974},
	bdsk-url-1 = {https://www.sciencedirect.com/science/article/pii/S0079742108604521},
	bdsk-url-2 = {https://doi.org/10.1016/S0079-7421(08)60452-1}}

@article{kuzminaweeks2017,
	author = {Ekaterina Kuzmina and Brendan S. Weekes},
	date-added = {2022-02-03 17:33:56 +0100},
	date-modified = {2022-02-03 17:35:55 +0100},
	doi = {10.1080/02687038.2016.1263383},
	journal = {Aphasiology},
	number = {7},
	pages = {765-792},
	title = {Role of cognitive control in language deficits in different types of aphasia},
	volume = {31},
	year = {2017},
	bdsk-url-1 = {https://doi.org/10.1080/02687038.2016.1263383}}

@article{hinckleyetal2001,
	author = {J.J. Hinckley and J. Patterson and T.H. Carr},
	date-added = {2022-02-03 15:00:47 +0100},
	date-modified = {2022-02-03 15:02:15 +0100},
	doi = {10.1080/02687040042000340},
	journal = {Aphasiology},
	number = {5},
	pages = {463-476},
	title = {Differential effects of context- and skill-based treatment approaches: preliminary findings},
	volume = {15},
	year = {2001},
	bdsk-url-1 = {https://doi.org/10.1080/02687040042000340}}

@article{fedorenko2016,
	author = {Evelina Fedorenko and Rosemary Varley},
	date-added = {2022-01-27 18:00:44 +0100},
	date-modified = {2022-01-27 18:02:10 +0100},
	doi = {10.1111/nyas.13046},
	journal = {Annals of the New York Academy of Sciences},
	number = {1},
	pages = {132-153},
	title = {Language and thought are not the same thing: evidence from neuroimaging and neurological patients},
	volume = {1369},
	year = {2016},
	bdsk-file-1 = {YnBsaXN0MDDSAQIDBFxyZWxhdGl2ZVBhdGhZYWxpYXNEYXRhXxAnLi4vLi4vLi4vLi4vRG93bmxvYWRzL2ZlZG9yZW5rbzIwMTYucGRmTxEBTAAAAAABTAACAAAMTWFjaW50b3NoIEhEAAAAAAAAAAAAAAAAAAAAAAAAAEJEAAH/////EWZlZG9yZW5rbzIwMTYucGRmAAAAAAAAAAAAAAAAAAAAAAAAAAAAAAAAAAAAAAAAAAAAAAAAAAAAAAAAAAAAAP////8AAAAAAAAAAAAAAAAABAACAAAKIGN1AAAAAAAAAAAAAAAAAAlEb3dubG9hZHMAAAIAJi86VXNlcnM6aW86RG93bmxvYWRzOmZlZG9yZW5rbzIwMTYucGRmAA4AJAARAGYAZQBkAG8AcgBlAG4AawBvADIAMAAxADYALgBwAGQAZgAPABoADABNAGEAYwBpAG4AdABvAHMAaAAgAEgARAASACRVc2Vycy9pby9Eb3dubG9hZHMvZmVkb3JlbmtvMjAxNi5wZGYAEwABLwAAFQACAAn//wAAAAgADQAaACQATgAAAAAAAAIBAAAAAAAAAAUAAAAAAAAAAAAAAAAAAAGe},
	bdsk-url-1 = {https://doi.org/10.1111/nyas.13046}}

@article{vanmouriketal1992,
	author = {M. {van Mourik} and M. Verschaene and P. Boon and P. Paquier and F. {van Harskamp}},
	date-added = {2022-01-27 16:56:31 +0100},
	date-modified = {2022-01-27 17:38:19 +0100},
	doi = {10.1080/02687039208249486},
	journal = {Aphasiology},
	number = {5},
	pages = {491-499},
	title = {Cognition in global aphasia: indicators for therapy},
	volume = {6},
	year = {1992},
	bdsk-url-1 = {https://doi.org/10.1080/02687039208249486}}

@article{salisetal2018,
	author = {Christos Salis and Laura L. Murray and Katrina Bakas},
	date-added = {2022-01-27 16:49:20 +0100},
	date-modified = {2022-01-27 16:52:26 +0100},
	doi = {10.1044/2017_AJSLP-17-0057},
	journal = {American Journal of Speech-Language Pathology},
	number = {2},
	pages = {574-591},
	title = {An international survey of assessment practices for short-term and working memory deficits},
	volume = {27},
	year = {2018},
	bdsk-url-1 = {https://doi.org/10.1044/2017_AJSLP-17-0057}}

@article{marinellietal2017,
	author = {Chiara Valeria Marinelli and Simona Spaccavento and Angela Craca and Paola Marangolo and Paola Angelelli},
	date-added = {2022-01-27 15:33:18 +0100},
	date-modified = {2022-01-27 15:36:43 +0100},
	doi = {10.1155/2017/3875954},
	journal = {Behavioural Neurology},
	title = {Different cognitive profiles of patients with severe aphasia},
	year = {2017},
	bdsk-url-1 = {https://doi.org/10.1155/2017/3875954}}

@article{helm1995,
	author = {Nancy Helm-Estabrooks and K. Bayles and A. Ramage and S. Bryant},
	date-added = {2022-01-27 14:11:46 +0100},
	date-modified = {2022-01-27 14:14:27 +0100},
	journal = {Brain and Language},
	number = {1},
	pages = {139-141},
	title = {Relationship between cognitive performance and aphasia severity, age and education: females versus males},
	volume = {51},
	year = {1995}}

@article{fonsecaetal2018,
	author = {Jos{\'e} Fonseca and Ana Raposo and Isabel {Pav{\~a}o Martins}},
	date-added = {2022-01-27 14:08:14 +0100},
	date-modified = {2022-01-27 14:09:25 +0100},
	doi = {10.1080/10749357.2017.1390904},
	journal = {Topics in Stroke Rehabilitation},
	number = {2131-136},
	title = {Cognitive performance and aphasia recovery},
	volume = {25},
	year = {2018},
	bdsk-file-1 = {YnBsaXN0MDDSAQIDBFxyZWxhdGl2ZVBhdGhZYWxpYXNEYXRhXxBVMDJfRGlmdXNpby8wMV9BcnRpY2xlcy8yMDIxXzAyX0Zyb250aWVyc19XTS9hbnRlY2VkZW50cy9jb2duaXRpb24vZm9uc2VjYWV0YWwyMDE4LnBkZk8RAjAAAAAAAjAAAgAADE1hY2ludG9zaCBIRAAAAAAAAAAAAAAAAAAAAAAAAABCRAAB/////xNmb25zZWNhZXRhbDIwMTgucGRmAAAAAAAAAAAAAAAAAAAAAAAAAAAAAAAAAAAAAAAAAAAAAAAAAAAAAAAAAAD/////AAAAAAAAAAAAAAAAAAEABwAACiBjdQAAAAAAAAAAAAAAAAAJY29nbml0aW9uAAACAJYvOlVzZXJzOmlvOkxpYnJhcnk6TW9iaWxlIERvY3VtZW50czpjb21+YXBwbGV+Q2xvdWREb2NzOkFjYWRlbWlhOjAyX0RpZnVzaW86MDFfQXJ0aWNsZXM6MjAyMV8wMl9Gcm9udGllcnNfV006YW50ZWNlZGVudHM6Y29nbml0aW9uOmZvbnNlY2FldGFsMjAxOC5wZGYADgAoABMAZgBvAG4AcwBlAGMAYQBlAHQAYQBsADIAMAAxADgALgBwAGQAZgAPABoADABNAGEAYwBpAG4AdABvAHMAaAAgAEgARAASAJRVc2Vycy9pby9MaWJyYXJ5L01vYmlsZSBEb2N1bWVudHMvY29tfmFwcGxlfkNsb3VkRG9jcy9BY2FkZW1pYS8wMl9EaWZ1c2lvLzAxX0FydGljbGVzLzIwMjFfMDJfRnJvbnRpZXJzX1dNL2FudGVjZWRlbnRzL2NvZ25pdGlvbi9mb25zZWNhZXRhbDIwMTgucGRmABMAAS8AABUAAgAJ//8AAAAIAA0AGgAkAHwAAAAAAAACAQAAAAAAAAAFAAAAAAAAAAAAAAAAAAACsA==},
	bdsk-url-1 = {https://doi.org/10.1080/10749357.2017.1390904}}

@incollection{mcneiletal2011,
	author = {Malcolm Mc{N}eil and William Hula and Jee Eun {Sung}},
	booktitle = {The handbook of psycholinguistic and cognitive processes},
	date-added = {2022-01-27 12:15:42 +0100},
	date-modified = {2022-02-05 12:50:44 +0100},
	editor = {Jackie Guendouzi and Filip Loncke and Mandy J. Williams},
	pages = {551-577},
	publisher = {Psychology {P}ress},
	title = {The role of memory and attention in aphasic language performance},
	year = {2011},
	bdsk-file-1 = {YnBsaXN0MDDSAQIDBFxyZWxhdGl2ZVBhdGhZYWxpYXNEYXRhXxCeLi4vLi4vLi4vLi4vRGVza3RvcC9UaGVfSGFuZGJvb2tfb2ZfUHN5Y2hvbGluZ3Vpc3RpY19hbmRfQ29nbml0aXZlX1Byby4uLl8tLS0tXyhDaGFwdGVyXzI3Ll9UaGVfUm9sZV9vZl9NZW1vcnlfYW5kX0F0dGVudGlvbl9pbl9BcGhhc2ljX0xhbmd1YWdlX1BlcmZvLi4uKS5wZGZPEQMsAAAAAAMsAAIAAAxNYWNpbnRvc2ggSEQAAAAAAAAAAAAAAAAAAAAAAAAAQkQAAf////8fVGhlX0hhbmRib29rX29mX1BzI0ZGRkZGRkZGLnBkZgAAAAAAAAAAAAAAAAAAAAAAAAAAAAAAAAAAAAAAAAAA/////wAAAAAAAAAAAAAAAAAEAAIAAAogY3UAAAAAAAAAAAAAAAAAB0Rlc2t0b3AAAAIAnS86VXNlcnM6aW86RGVza3RvcDpUaGVfSGFuZGJvb2tfb2ZfUHN5Y2hvbGluZ3Vpc3RpY19hbmRfQ29nbml0aXZlX1Byby4uLl8tLS0tXyhDaGFwdGVyXzI3Ll9UaGVfUm9sZV9vZl9NZW1vcnlfYW5kX0F0dGVudGlvbl9pbl9BcGhhc2ljX0xhbmd1YWdlX1BlcmZvLi4uKS5wZGYAAA4BFgCKAFQAaABlAF8ASABhAG4AZABiAG8AbwBrAF8AbwBmAF8AUABzAHkAYwBoAG8AbABpAG4AZwB1AGkAcwB0AGkAYwBfAGEAbgBkAF8AQwBvAGcAbgBpAHQAaQB2AGUAXwBQAHIAbwAuAC4ALgBfAC0ALQAtAC0AXwAoAEMAaABhAHAAdABlAHIAXwAyADcALgBfAFQAaABlAF8AUgBvAGwAZQBfAG8AZgBfAE0AZQBtAG8AcgB5AF8AYQBuAGQAXwBBAHQAdABlAG4AdABpAG8AbgBfAGkAbgBfAEEAcABoAGEAcwBpAGMAXwBMAGEAbgBnAHUAYQBnAGUAXwBQAGUAcgBmAG8ALgAuAC4AKQAuAHAAZABmAA8AGgAMAE0AYQBjAGkAbgB0AG8AcwBoACAASABEABIAm1VzZXJzL2lvL0Rlc2t0b3AvVGhlX0hhbmRib29rX29mX1BzeWNob2xpbmd1aXN0aWNfYW5kX0NvZ25pdGl2ZV9Qcm8uLi5fLS0tLV8oQ2hhcHRlcl8yNy5fVGhlX1JvbGVfb2ZfTWVtb3J5X2FuZF9BdHRlbnRpb25faW5fQXBoYXNpY19MYW5ndWFnZV9QZXJmby4uLikucGRmAAATAAEvAAAVAAIACf//AAAACAANABoAJADFAAAAAAAAAgEAAAAAAAAABQAAAAAAAAAAAAAAAAAAA/U=}}

@article{code2018,
	author = {Chris Code},
	date-added = {2022-01-27 12:08:02 +0100},
	date-modified = {2022-01-27 12:09:23 +0100},
	doi = {10.1080/02687038.2018.1486390},
	journal = {Aphasiology},
	number = {sup1},
	pages = {52-53},
	title = {Aphasia is not a disorder of language: discuss},
	volume = {32},
	year = {2018},
	bdsk-url-1 = {https://doi.org/10.1080/02687038.2018.1486390}}

@article{walletal2017,
	author = {Kylie J. Wall and Toby B. Cumming and David A. Copland},
	date-added = {2022-01-27 09:57:02 +0100},
	date-modified = {2022-01-27 09:58:32 +0100},
	doi = {10.3389/fneur.2017.00149},
	journal = {Frontiers in Neurology},
	number = {149},
	title = {Determining the association between language and cognitive tests in poststroke aphasia},
	volume = {8},
	year = {2017},
	bdsk-file-1 = {YnBsaXN0MDDSAQIDBFxyZWxhdGl2ZVBhdGhZYWxpYXNEYXRhXxBALi4vLi4vMjAyMV8wMl9Gcm9udGllcnNfV00vYW50ZWNlZGVudHMvY29nbml0aW9uL29rX3dhbGxldGFsLnBkZk8RAiAAAAAAAiAAAgAADE1hY2ludG9zaCBIRAAAAAAAAAAAAAAAAAAAAN+BYtVCRAAB/////w9va193YWxsZXRhbC5wZGYAAAAAAAAAAAAAAAAAAAAAAAAAAAAAAAAAAAAAAAAAAAAAAAAAAAAAAAAAAAAAAAD/////3gYUkAAAAAAAAAAAAAIABAAACiBjdQAAAAAAAAAAAAAAAAAJY29nbml0aW9uAAACAJIvOlVzZXJzOmlvOkxpYnJhcnk6TW9iaWxlIERvY3VtZW50czpjb21+YXBwbGV+Q2xvdWREb2NzOkFjYWRlbWlhOjAyX0RpZnVzaW86MDFfQXJ0aWNsZXM6MjAyMV8wMl9Gcm9udGllcnNfV006YW50ZWNlZGVudHM6Y29nbml0aW9uOm9rX3dhbGxldGFsLnBkZgAOACAADwBvAGsAXwB3AGEAbABsAGUAdABhAGwALgBwAGQAZgAPABoADABNAGEAYwBpAG4AdABvAHMAaAAgAEgARAASAJBVc2Vycy9pby9MaWJyYXJ5L01vYmlsZSBEb2N1bWVudHMvY29tfmFwcGxlfkNsb3VkRG9jcy9BY2FkZW1pYS8wMl9EaWZ1c2lvLzAxX0FydGljbGVzLzIwMjFfMDJfRnJvbnRpZXJzX1dNL2FudGVjZWRlbnRzL2NvZ25pdGlvbi9va193YWxsZXRhbC5wZGYAEwABLwAAFQACAAn//wAAAAgADQAaACQAZwAAAAAAAAIBAAAAAAAAAAUAAAAAAAAAAAAAAAAAAAKL},
	bdsk-url-1 = {https://doi.org/10.3389/fneur.2017.00149}}

@book{neuropsicologia2012,
	author = {Marisa {Arnedo Montoro} and Judit {Bembibre Serrano} and M{\'o}nica {Trivi{\~n}o Mosquera}},
	date-added = {2022-01-26 16:30:29 +0100},
	date-modified = {2022-01-26 16:31:26 +0100},
	publisher = {Editorial M{\'e}dica Panamericana},
	title = {Neuropsicolog{\'\i}a a trav{\'e}s de casos cl{\'\i}nicos},
	year = {2012}}

@book{afasia2012,
	author = {P. {Gonz{\'a}lez L{\'a}zaro} and B. {Gonz{\'a}lez Ortu{\~n}o}},
	date-added = {2022-01-26 16:05:24 +0100},
	date-modified = {2022-01-26 16:06:22 +0100},
	publisher = {Editorial M{\'e}dica Panamericana},
	title = {Afasia: de la teor{\'\i}a a la pr{\'a}ctica},
	year = {2012}}

@book{bdae2001,
	author = {Harold Goodglass and Edith Kaplan and Barbara Barresi},
	date-added = {2022-01-26 15:46:03 +0100},
	date-modified = {2022-03-08 13:58:08 +0100},
	publisher = {Lippincott Williams and Wilkins},
	title = {Boston {D}iagnostic {A}phasia {E}xamination},
	year = {2001}}

@article{cummings2019,
	author = {Louise Cummings},
	date-added = {2022-01-26 15:40:22 +0100},
	date-modified = {2022-03-08 16:08:57 +0100},
	doi = {10.1075/ps.17011.cum},
	journal = {Pragmatics and Society},
	number = {2},
	pages = {151-174},
	title = {Describing the cookie theft picture: sources of breakdown in {A}lzheimer's dementia},
	volume = {10},
	year = {2019},
	bdsk-url-1 = {https://doi.org/10.1075/ps.17011.cum}}

@book{brocasregion,
	author = {Yosef Grodzinsky and Katrin Amunts},
	date-added = {2022-01-26 12:47:49 +0100},
	date-modified = {2022-01-26 12:48:31 +0100},
	publisher = {Oxford University Press},
	title = {Broca's {R}egion},
	year = {2006}}

@article{murray1999,
	author = {Laura L. Murray},
	date-added = {2022-01-20 17:16:06 +0100},
	date-modified = {2022-01-20 17:17:11 +0100},
	doi = {10.1080/026870399402226},
	journal = {Aphasiology},
	number = {2},
	pages = {91-112},
	title = {Attention and aphasia: theory, research and clinical implications},
	volume = {13},
	year = {1999},
	bdsk-url-1 = {https://doi.org/10.1080/026870399402226}}

@article{fucetolaetal2009,
	author = {Robert Fucetola and Lisa T. Connor and Michael J. Strube and Maurizio Corbetta},
	date-added = {2022-01-20 16:51:27 +0100},
	date-modified = {2022-01-20 16:52:28 +0100},
	doi = {10.1080/02687030802514938},
	journal = {Aphasiology},
	number = {12},
	pages = {1418-1426},
	title = {Unravelling nonverbal cognitive performance in acquired aphasia},
	volume = {23},
	year = {2009},
	bdsk-url-1 = {https://doi.org/10.1080/02687030802514938}}

@article{nicholasetal2005,
	author = {Majorie Nicholas and Michele Sinotte and Nancy Helm-Estabrooks},
	date-added = {2022-01-20 16:04:48 +0100},
	date-modified = {2022-01-20 16:06:53 +0100},
	doi = {10.1080/02687030544000245},
	journal = {Aphasiology},
	number = {10-11},
	pages = {1052-1065},
	title = {Using a computer to communicate: effect of executive function impairments in people with severe aphasia},
	volume = {19},
	year = {2005},
	bdsk-url-1 = {https://doi.org/10.1080/02687030544000245}}

@article{seniowetal2009,
	author = {Joanna Seni{\'o}w and Marika Litwin and Marcin Le{\'s}niak},
	date-added = {2022-01-20 15:53:49 +0100},
	date-modified = {2022-01-20 15:56:13 +0100},
	doi = {10.1016/j.jns.2009.02.315},
	journal = {Journal of the Neurological Sciences},
	number = {1-2},
	pages = {91-94},
	title = {The relationship between nonlinguistic cognitive deficits and language recovery in patients with aphasia},
	volume = {283},
	year = {2009},
	bdsk-url-1 = {https://doi.org/10.1016/j.jns.2009.02.315}}

@article{luzzattiWhitaker1996,
	author = {Claudio Luzzatti and Harry Whitaker},
	date-added = {2022-01-20 11:50:12 +0100},
	date-modified = {2022-01-20 11:51:33 +0100},
	doi = {10.1016/0911-6044(96)00009-7},
	journal = {Journal of Neurolinguistics},
	number = {3},
	pages = {157-164},
	title = {Johannes {S}chenck and {J}ohannes {J}akob {W}epfer: Clinical and anatomical observations in the prehistory of neurolinguistics and neuropsychology},
	volume = {9},
	year = {1996},
	bdsk-file-1 = {YnBsaXN0MDDSAQIDBFxyZWxhdGl2ZVBhdGhYYm9va21hcmtfECgwMF9CaWJsaW9ncmFmaWEvbHV6emF0dGlXaGl0YWtlcjE5OTYucGRmTxEE0GJvb2vQBAAAAAAEEDAAAAAAAAAAAAAAAAAAAAAAAAAAAAAAAAAAAAAAAAAAAAAAAMADAAAFAAAAAQEAAFVzZXJzAAAAAgAAAAEBAABpbwAABwAAAAEBAABMaWJyYXJ5ABAAAAABAQAATW9iaWxlIERvY3VtZW50cxMAAAABAQAAY29tfmFwcGxlfkNsb3VkRG9jcwAIAAAAAQEAAEFjYWRlbWlhDwAAAAEBAAAwMF9CaWJsaW9ncmFmaWEAGAAAAAEBAABsdXp6YXR0aVdoaXRha2VyMTk5Ni5wZGYgAAAAAQYAAAQAAAAUAAAAIAAAADAAAABIAAAAZAAAAHQAAACMAAAACAAAAAQDAACdUAAAAAAAAAgAAAAEAwAAFOQAAAAAAAAIAAAABAMAABvkAAAAAAAACAAAAAQDAAAihQEAAAAAAAgAAAAEAwAAI4UBAAAAAAAIAAAABAMAAAyXAQAAAAAACAAAAAQDAACwmAEAAAAAAAgAAAAEAwAATLYBAAAAAAAgAAAAAQYAANQAAADkAAAA9AAAAAQBAAAUAQAAJAEAADQBAABEAQAACAAAAAAEAABBw8y7iAAAABgAAAABAgAAAQAAAAAAAAAPAAAAAAAAAAAAAAAAAAAACAAAAAQDAAAGAAAAAAAAAAQAAAADAwAA9gEAAAgAAAABCQAAZmlsZTovLy8MAAAAAQEAAE1hY2ludG9zaCBIRAgAAAAEAwAAADCIRu8AAAAIAAAAAAQAAEHHQe0UgAAAJAAAAAEBAAA4RTMzREMxQy1FMjQ3LTRBNjQtOTk2RC01Rjc5OTM2QUY0NEYYAAAAAQIAAIEAAAABAAAA7xMAAAEAAAAAAAAAAAAAAAEAAAABAQAALwAAAAAAAAABBQAAGgAAAAEBAABOU1VSTERvY3VtZW50SWRlbnRpZmllcktleQAABAAAAAMDAABhAQAAGgEAAAECAAAwNWM1ZDgxOTAzZjZlNDdlMDY2ZTU0NmM5MjQ4NDc3NGEyNWZmODUyZjkwNzExZGNiZmU1MDBkMTVlMWFkMjE5OzAwOzAwMDAwMDAwOzAwMDAwMDAwOzAwMDAwMDAwOzAwMDAwMDAwMDAwMDAwMjA7Y29tLmFwcGxlLmFwcC1zYW5kYm94LnJlYWQtd3JpdGU7MDE7MDEwMDAwMGI7MDAwMDAwMDAwMDAxYjY0Yzs2MjsvdXNlcnMvaW8vbGlicmFyeS9tb2JpbGUgZG9jdW1lbnRzL2NvbX5hcHBsZX5jbG91ZGRvY3MvYWNhZGVtaWEvMDBfYmlibGlvZ3JhZmlhL2x1enphdHRpd2hpdGFrZXIxOTk2LnBkZgAAANgAAAD+////AQAAAAAAAAARAAAABBAAAKwAAAAAAAAABRAAAFQBAAAAAAAAEBAAAIwBAAAAAAAAQBAAAHwBAAAAAAAAAiAAAFgCAAAAAAAABSAAAMgBAAAAAAAAECAAANgBAAAAAAAAESAAAAwCAAAAAAAAEiAAAOwBAAAAAAAAEyAAAPwBAAAAAAAAICAAADgCAAAAAAAAMCAAAGQCAAAAAAAAAcAAAKwBAAAAAAAAEcAAABQAAAAAAAAAEsAAALwBAAAAAAAAgPAAAJwCAAAAAAAAbAIAgJACAAAAAAAAAAgADQAaACMATgAAAAAAAAIBAAAAAAAAAAUAAAAAAAAAAAAAAAAAAAUi},
	bdsk-url-1 = {https://doi.org/10.1016/0911-6044(96)00009-7}}

@article{bentonjoynt1960,
	author = {Arthur L. Benton and Robert J. Joynt},
	date-added = {2022-01-20 11:44:34 +0100},
	date-modified = {2022-01-20 11:46:07 +0100},
	doi = {10.1001/archneur.1960.00450020085012},
	journal = {Archives of neurology},
	number = {2},
	pages = {205-222},
	title = {Early descriptions of aphasia},
	volume = {3},
	year = {1960},
	bdsk-url-1 = {https://doi.org/10.1001/archneur.1960.00450020085012}}

@book{grodzinsky1990,
	address = {Cambridge},
	author = {Yosef Grodzinsky},
	date-added = {2022-01-20 11:22:48 +0100},
	date-modified = {2022-01-20 11:27:17 +0100},
	publisher = {The {MIT} {P}ress},
	title = {Theoretical perspectives on language deficits},
	year = {1990}}

@article{gonzalezetal2020,
	author = {Rafael Gonzalez and Macarena Rojas and Alfredo Ardila},
	date-added = {2022-01-17 17:59:11 +0100},
	date-modified = {2022-01-17 18:00:00 +0100},
	doi = {10.1016/j.jneuroling.2020.100916},
	journal = {Journal of Neurolinguistics},
	title = {Nonlinguistic abilities in aphasia},
	volume = {56},
	year = {2020},
	bdsk-url-1 = {https://doi.org/10.1016/j.jneuroling.2020.100916}}

@article{foxetal2021,
	author = {David Foxe and Muireann Irish and Anne Hu and James Carrick and John R. Hodges and Rebekah M. Ahmed and James R. Burrell and Olivier Piguet},
	date-added = {2022-01-17 17:48:34 +0100},
	date-modified = {2022-01-17 17:49:44 +0100},
	doi = {10.1007/s00415-020-10382-9},
	journal = {Journal of Neurology},
	pages = {1951-1961},
	title = {Longitudinal cognitive and functional changes in primary progressive aphasia},
	volume = {268},
	year = {2021},
	bdsk-file-1 = {YnBsaXN0MDDSAQIDBFxyZWxhdGl2ZVBhdGhZYWxpYXNEYXRhXxBVLi4vLi4vMjAyMV8wMl9Gcm9udGllcnNfV00vYW50ZWNlZGVudHMvY29nbml0aW9uL2FsdHJlcyBkaXNvcmRlcnMvb2tfRm94ZTIwMjFfcHBhLnBkZk8RAloAAAAAAloAAgAADE1hY2ludG9zaCBIRAAAAAAAAAAAAAAAAAAAAN+BYtVCRAAB/////xNva19Gb3hlMjAyMV9wcGEucGRmAAAAAAAAAAAAAAAAAAAAAAAAAAAAAAAAAAAAAAAAAAAAAAAAAAAAAAAAAAD/////3gYUDgAAAAAAAAAAAAIABQAACiBjdQAAAAAAAAAAAAAAAAAQYWx0cmVzIGRpc29yZGVycwACAKcvOlVzZXJzOmlvOkxpYnJhcnk6TW9iaWxlIERvY3VtZW50czpjb21+YXBwbGV+Q2xvdWREb2NzOkFjYWRlbWlhOjAyX0RpZnVzaW86MDFfQXJ0aWNsZXM6MjAyMV8wMl9Gcm9udGllcnNfV006YW50ZWNlZGVudHM6Y29nbml0aW9uOmFsdHJlcyBkaXNvcmRlcnM6b2tfRm94ZTIwMjFfcHBhLnBkZgAADgAoABMAbwBrAF8ARgBvAHgAZQAyADAAMgAxAF8AcABwAGEALgBwAGQAZgAPABoADABNAGEAYwBpAG4AdABvAHMAaAAgAEgARAASAKVVc2Vycy9pby9MaWJyYXJ5L01vYmlsZSBEb2N1bWVudHMvY29tfmFwcGxlfkNsb3VkRG9jcy9BY2FkZW1pYS8wMl9EaWZ1c2lvLzAxX0FydGljbGVzLzIwMjFfMDJfRnJvbnRpZXJzX1dNL2FudGVjZWRlbnRzL2NvZ25pdGlvbi9hbHRyZXMgZGlzb3JkZXJzL29rX0ZveGUyMDIxX3BwYS5wZGYAABMAAS8AABUAAgAJ//8AAAAIAA0AGgAkAHwAAAAAAAACAQAAAAAAAAAFAAAAAAAAAAAAAAAAAAAC2g==},
	bdsk-url-1 = {https://doi.org/10.1007/s00415-020-10382-9}}

@article{elhach2014,
	author = {Hanane {El Hachioui} and Evy G. Visch-Brink and Hester F. Lingsma and Mieke W.M.E. {van de Sandt-Koenderman} and Diederik W.J. Dippel and Peter J. Koudstaal and Huub A.M. Middelkoop},
	date-added = {2022-01-17 17:28:31 +0100},
	date-modified = {2022-01-17 17:31:02 +0100},
	doi = {10.1177/1545968313508467},
	journal = {Neurorehabilitation and Neural Repair},
	number = {3},
	pages = {273-281},
	title = {Nonlinguistic cognitive impairment in poststroke aphasia: a prospective study},
	volume = {28},
	year = {2014},
	bdsk-url-1 = {https://doi.org/10.1177/1545968313508467}}

@article{kasselimisetal2013,
	author = {Dimitrios Kasselimis and Panagiotis G. Simos and Alexandra Economou and Christos Peppas and Ioannis Evdokimidis and Constantin Potagas},
	date-added = {2022-01-17 17:14:23 +0100},
	date-modified = {2022-01-17 17:16:20 +0100},
	doi = {10.1016/j.jns.2009.02.315},
	journal = {Neuropsychologia},
	number = {9},
	pages = {1773-1776},
	title = {Are memory deficits dependent on the presence of aphasia in left brain damaged patients?},
	volume = {51},
	year = {2013},
	bdsk-file-1 = {YnBsaXN0MDDSAQIDBFxyZWxhdGl2ZVBhdGhZYWxpYXNEYXRhXxBUMDJfRGlmdXNpby8wMV9BcnRpY2xlcy8yMDIxXzAyX0Zyb250aWVyc19XTS9hbnRlY2VkZW50cy9jb2duaXRpb24vc2VuaW93ZXRhbDIwMDkucGRmTxECLgAAAAACLgACAAAMTWFjaW50b3NoIEhEAAAAAAAAAAAAAAAAAAAAAAAAAEJEAAH/////EnNlbmlvd2V0YWwyMDA5LnBkZgAAAAAAAAAAAAAAAAAAAAAAAAAAAAAAAAAAAAAAAAAAAAAAAAAAAAAAAAAAAP////8AAAAAAAAAAAAAAAAAAQAHAAAKIGN1AAAAAAAAAAAAAAAAAAljb2duaXRpb24AAAIAlS86VXNlcnM6aW86TGlicmFyeTpNb2JpbGUgRG9jdW1lbnRzOmNvbX5hcHBsZX5DbG91ZERvY3M6QWNhZGVtaWE6MDJfRGlmdXNpbzowMV9BcnRpY2xlczoyMDIxXzAyX0Zyb250aWVyc19XTTphbnRlY2VkZW50czpjb2duaXRpb246c2VuaW93ZXRhbDIwMDkucGRmAAAOACYAEgBzAGUAbgBpAG8AdwBlAHQAYQBsADIAMAAwADkALgBwAGQAZgAPABoADABNAGEAYwBpAG4AdABvAHMAaAAgAEgARAASAJNVc2Vycy9pby9MaWJyYXJ5L01vYmlsZSBEb2N1bWVudHMvY29tfmFwcGxlfkNsb3VkRG9jcy9BY2FkZW1pYS8wMl9EaWZ1c2lvLzAxX0FydGljbGVzLzIwMjFfMDJfRnJvbnRpZXJzX1dNL2FudGVjZWRlbnRzL2NvZ25pdGlvbi9zZW5pb3dldGFsMjAwOS5wZGYAABMAAS8AABUAAgAJ//8AAAAIAA0AGgAkAHsAAAAAAAACAQAAAAAAAAAFAAAAAAAAAAAAAAAAAAACrQ==},
	bdsk-url-1 = {https://doi.org/10.1016/j.jns.2009.02.315}}

@article{lee2014,
	author = {Boram Lee and Sung-Bom Pyun},
	date-added = {2022-01-17 16:47:34 +0100},
	date-modified = {2022-01-17 16:49:06 +0100},
	doi = {10.5535/arm.2014.38.6.759},
	journal = {Annals of Rehabilitation Medicine},
	number = {6},
	pages = {759-765},
	title = {Characteristics of cognitive impairment in patients with post-stroke aphasia},
	volume = {38},
	year = {2014},
	bdsk-file-1 = {YnBsaXN0MDDSAQIDBFxyZWxhdGl2ZVBhdGhZYWxpYXNEYXRhXxBQLi4vLi4vMjAyMV8wMl9Gcm9udGllcnNfV00vYW50ZWNlZGVudHMvY29nbml0aW9uL29rX2xlZTIwMTRfY29nbml0aXZlQXBoYXNpYS5wZGZPEQJgAAAAAAJgAAIAAAxNYWNpbnRvc2ggSEQAAAAAAAAAAAAAAAAAAADfgWLVQkQAAf////8fb2tfbGVlMjAxNF9jb2duaXRpdmVBcGhhc2lhLnBkZgAAAAAAAAAAAAAAAAAAAAAAAAAAAAAAAAAAAAAAAAAA/////94IeiUAAAAAAAAAAAACAAQAAAogY3UAAAAAAAAAAAAAAAAACWNvZ25pdGlvbgAAAgCiLzpVc2VyczppbzpMaWJyYXJ5Ok1vYmlsZSBEb2N1bWVudHM6Y29tfmFwcGxlfkNsb3VkRG9jczpBY2FkZW1pYTowMl9EaWZ1c2lvOjAxX0FydGljbGVzOjIwMjFfMDJfRnJvbnRpZXJzX1dNOmFudGVjZWRlbnRzOmNvZ25pdGlvbjpva19sZWUyMDE0X2NvZ25pdGl2ZUFwaGFzaWEucGRmAA4AQAAfAG8AawBfAGwAZQBlADIAMAAxADQAXwBjAG8AZwBuAGkAdABpAHYAZQBBAHAAaABhAHMAaQBhAC4AcABkAGYADwAaAAwATQBhAGMAaQBuAHQAbwBzAGgAIABIAEQAEgCgVXNlcnMvaW8vTGlicmFyeS9Nb2JpbGUgRG9jdW1lbnRzL2NvbX5hcHBsZX5DbG91ZERvY3MvQWNhZGVtaWEvMDJfRGlmdXNpby8wMV9BcnRpY2xlcy8yMDIxXzAyX0Zyb250aWVyc19XTS9hbnRlY2VkZW50cy9jb2duaXRpb24vb2tfbGVlMjAxNF9jb2duaXRpdmVBcGhhc2lhLnBkZgATAAEvAAAVAAIACf//AAAACAANABoAJAB3AAAAAAAAAgEAAAAAAAAABQAAAAAAAAAAAAAAAAAAAts=},
	bdsk-url-1 = {https://doi.org/10.5535/arm.2014.38.6.759}}

@article{archibald1967,
	author = {Yvonne M. Archibald and Joseph M. Wepman and L V Jones},
	date-modified = {2022-01-17 16:14:12 +0100},
	doi = {10.1016/S0010-9452(67)80017-0},
	journal = {Cortex},
	pages = {275-294},
	title = {Nonverbal Cognitive Performance in Aphasic and Nonaphasic Brain-Damaged Patients},
	volume = {3},
	year = {1967},
	bdsk-url-1 = {https://doi.org/10.1016/S0010-9452(67)80017-0}}

@book{helm2001,
	address = {San Antonio, TX},
	author = {Nancy Helm-Estabrooks},
	date-added = {2022-01-17 13:55:36 +0100},
	date-modified = {2022-01-17 13:56:21 +0100},
	publisher = {The Psychological Corporation},
	title = {Cognitive Linguistic Quick Test},
	year = {2001}}

@book{tb2,
	address = {Tei{\`a}},
	author = {Jordi Pe{\~n}a-Casanova and Gonzalo {S{\'a}nchez Benavides}},
	date-added = {2022-01-17 13:42:11 +0100},
	date-modified = {2024-07-22 20:35:06 +0200},
	publisher = {Test Barcelona Services},
	title = {Test {B}arcelona-2},
	year = {2019}}

@article{baddeley2003,
	abstract = {Working memory involves the temporary storage and manipulation of information that
is assumed to be necessary for a wide range of complex cognitive activities. In 1974,
Baddeley and Hitch proposed that it could be divided into three subsystems, one concerned
with verbal and acoustic information, the phonological loop, a second, the visuospatial
sketchpad providing its visual equivalent, while both are dependent upon a third attentionally-
limited control system, the central executive. A fourth subsystem, the episodic
buffer, has recently been proposed. These are described in turn, with particular reference to
implications for both the normal processing of language, and its potential disorders.
Learning outcomes: The reader will be introduced to the concept of a multi-component
working memory. Particular emphasis will be placed on the phonological loop component,
and (a) its fractionation into a storage and processing component, (b) the neuropsychological
evidence for this distinction, and (c) its implication for both native and second
language learning. This will be followed by (d) a brief overview of the visuospatial
sketchpad and its possible role in language, culminating in (e) discussion of the higher-level
control functions of working memory which include (f) the central executive and its multidimensional
storage system, the episodic buffer. An attempt throughout is made to link the
model to its role in both normal and disordered language functions.},
	author = {Alan Baddeley},
	date-added = {2022-01-17 11:25:46 +0100},
	date-modified = {2022-01-17 11:27:04 +0100},
	doi = {10.1016/S0021-9924(03)00019-4},
	journal = {Journal of Communication Disorders},
	number = {3},
	pages = {189-208},
	title = {Working memory and language: an overview},
	volume = {36},
	year = {2003},
	bdsk-file-1 = {YnBsaXN0MDDSAQIDBFxyZWxhdGl2ZVBhdGhYYm9va21hcmtfECAwMF9CaWJsaW9ncmFmaWEvQmFkZGVsZXkyMDAzLnBkZk8RBQRib29rBAUAAAAABBAwAAAAAAAAAAAAAAAAAAAAAAAAAAAAAAAAAAAAAAAAAAAAAADoAwAABQAAAAEBAABVc2VycwAAAAIAAAABAQAAaW8AAAcAAAABAQAATGlicmFyeQAQAAAAAQEAAE1vYmlsZSBEb2N1bWVudHMTAAAAAQEAAGNvbX5hcHBsZX5DbG91ZERvY3MACAAAAAEBAABBY2FkZW1pYQ8AAAABAQAAMDBfQmlibGlvZ3JhZmlhABAAAAABAQAAQmFkZGVsZXkyMDAzLnBkZiAAAAABBgAABAAAABQAAAAgAAAAMAAAAEgAAABkAAAAdAAAAIwAAAAIAAAABAMAAJ1QAAAAAAAACAAAAAQDAAAU5AAAAAAAAAgAAAAEAwAAG+QAAAAAAAAIAAAABAMAACKFAQAAAAAACAAAAAQDAAAjhQEAAAAAAAgAAAAEAwAADJcBAAAAAAAIAAAABAMAALCYAQAAAAAACAAAAAQDAABQtAEAAAAAACAAAAABBgAAzAAAANwAAADsAAAA/AAAAAwBAAAcAQAALAEAADwBAAAIAAAAAAQAAEHDyr24gAAAGAAAAAECAAABAAAAAAAAAA8AAAAAAAAAAAAAAAAAAAAIAAAABAMAAAYAAAAAAAAABAAAAAMDAAD2AQAACAAAAAEJAABmaWxlOi8vLwwAAAABAQAATWFjaW50b3NoIEhECAAAAAQDAAAAMIhG7wAAAAgAAAAABAAAQcdB7RSAAAAkAAAAAQEAADhFMzNEQzFDLUUyNDctNEE2NC05OTZELTVGNzk5MzZBRjQ0RhgAAAABAgAAgQAAAAEAAADvEwAAAQAAAAAAAAAAAAAAAQAAAAEBAAAvAAAAAAAAAAEFAAAaAAAAAQEAAE5TVVJMRG9jdW1lbnRJZGVudGlmaWVyS2V5AAAEAAAAAwMAAGUAAAASAQAAAQIAADZkMGEwZTFkZWI4ZDU5NzJjOWMzZTc4YzNhMDFiZDZjNWJjODg4NGVlNDliNGM4NDUzMzFmMTBkYTBkNGMwYmM7MDA7MDAwMDAwMDA7MDAwMDAwMDA7MDAwMDAwMDA7MDAwMDAwMDAwMDAwMDAyMDtjb20uYXBwbGUuYXBwLXNhbmRib3gucmVhZC13cml0ZTswMTswMTAwMDAwYjswMDAwMDAwMDAwMDFiNDUwOzYyOy91c2Vycy9pby9saWJyYXJ5L21vYmlsZSBkb2N1bWVudHMvY29tfmFwcGxlfmNsb3VkZG9jcy9hY2FkZW1pYS8wMF9iaWJsaW9ncmFmaWEvYmFkZGVsZXkyMDAzLnBkZgAAAC8AAAABAQAATlNVUkxCb29rbWFya1F1YXJhbnRpbmVNb3VudGVkTmV0d29ya1ZvbHVtZXNLZXkA5AAAAP7///8BAAAAAAAAABIAAAAEEAAApAAAAAAAAAAFEAAATAEAAAAAAAAQEAAAhAEAAAAAAABAEAAAdAEAAAAAAAACIAAAUAIAAAAAAAAFIAAAwAEAAAAAAAAQIAAA0AEAAAAAAAARIAAABAIAAAAAAAASIAAA5AEAAAAAAAATIAAA9AEAAAAAAAAgIAAAMAIAAAAAAAAwIAAAXAIAAAAAAAABwAAApAEAAAAAAAARwAAAFAAAAAAAAAASwAAAtAEAAAAAAACA8AAAlAIAAAAAAABkAgCAiAIAAAAAAACwAwCAXAIAAAAAAAAACAANABoAIwBGAAAAAAAAAgEAAAAAAAAABQAAAAAAAAAAAAAAAAAABU4=},
	bdsk-url-1 = {https://doi.org/10.1016/S0021-9924(03)00019-4}}

@article{geschwind1970,
	author = {Norman Geschwind},
	date-added = {2022-01-17 11:09:48 +0100},
	date-modified = {2022-01-17 11:11:19 +0100},
	journal = {Science},
	number = {3961},
	pages = {940-944},
	title = {The organization of language and the brain},
	volume = {170},
	year = {1970},
	bdsk-file-1 = {YnBsaXN0MDDSAQIDBFxyZWxhdGl2ZVBhdGhYYm9va21hcmtfECIwMF9CaWJsaW9ncmFmaWEvR2VzY2h3aW5kXzE5NzAucGRmTxEExGJvb2vEBAAAAAAEEDAAAAAAAAAAAAAAAAAAAAAAAAAAAAAAAAAAAAAAAAAAAAAAALQDAAAFAAAAAQEAAFVzZXJzAAAAAgAAAAEBAABpbwAABwAAAAEBAABMaWJyYXJ5ABAAAAABAQAATW9iaWxlIERvY3VtZW50cxMAAAABAQAAY29tfmFwcGxlfkNsb3VkRG9jcwAIAAAAAQEAAEFjYWRlbWlhDwAAAAEBAAAwMF9CaWJsaW9ncmFmaWEAEgAAAAEBAABHZXNjaHdpbmRfMTk3MC5wZGYAACAAAAABBgAABAAAABQAAAAgAAAAMAAAAEgAAABkAAAAdAAAAIwAAAAIAAAABAMAAJ1QAAAAAAAACAAAAAQDAAAU5AAAAAAAAAgAAAAEAwAAG+QAAAAAAAAIAAAABAMAACKFAQAAAAAACAAAAAQDAAAjhQEAAAAAAAgAAAAEAwAADJcBAAAAAAAIAAAABAMAALCYAQAAAAAACAAAAAQDAABitgEAAAAAACAAAAABBgAA0AAAAOAAAADwAAAAAAEAABABAAAgAQAAMAEAAEABAAAIAAAAAAQAAEHBj9MxAAAAGAAAAAECAAABAAAAAAAAAA8AAAAAAAAAAAAAAAAAAAAIAAAABAMAAAYAAAAAAAAABAAAAAMDAAD2AQAACAAAAAEJAABmaWxlOi8vLwwAAAABAQAATWFjaW50b3NoIEhECAAAAAQDAAAAMIhG7wAAAAgAAAAABAAAQcdB7RSAAAAkAAAAAQEAADhFMzNEQzFDLUUyNDctNEE2NC05OTZELTVGNzk5MzZBRjQ0RhgAAAABAgAAgQAAAAEAAADvEwAAAQAAAAAAAAAAAAAAAQAAAAEBAAAvAAAAAAAAAAEFAAAaAAAAAQEAAE5TVVJMRG9jdW1lbnRJZGVudGlmaWVyS2V5AAAEAAAAAwMAAHcBAAAUAQAAAQIAADk0NmFjZTc1NDA1OGMzYmJlMGM2MGYwMTNmNGQxZGI5YjNhNTk5MjU4ODBlOTI2OGRlYTMyYmZmY2IyY2QxYzk7MDA7MDAwMDAwMDA7MDAwMDAwMDA7MDAwMDAwMDA7MDAwMDAwMDAwMDAwMDAyMDtjb20uYXBwbGUuYXBwLXNhbmRib3gucmVhZC13cml0ZTswMTswMTAwMDAwYjswMDAwMDAwMDAwMDFiNjYyOzYyOy91c2Vycy9pby9saWJyYXJ5L21vYmlsZSBkb2N1bWVudHMvY29tfmFwcGxlfmNsb3VkZG9jcy9hY2FkZW1pYS8wMF9iaWJsaW9ncmFmaWEvZ2VzY2h3aW5kXzE5NzAucGRmANgAAAD+////AQAAAAAAAAARAAAABBAAAKgAAAAAAAAABRAAAFABAAAAAAAAEBAAAIgBAAAAAAAAQBAAAHgBAAAAAAAAAiAAAFQCAAAAAAAABSAAAMQBAAAAAAAAECAAANQBAAAAAAAAESAAAAgCAAAAAAAAEiAAAOgBAAAAAAAAEyAAAPgBAAAAAAAAICAAADQCAAAAAAAAMCAAAGACAAAAAAAAAcAAAKgBAAAAAAAAEcAAABQAAAAAAAAAEsAAALgBAAAAAAAAgPAAAJgCAAAAAAAAaAIAgIwCAAAAAAAAAAgADQAaACMASAAAAAAAAAIBAAAAAAAAAAUAAAAAAAAAAAAAAAAAAAUQ}}

@incollection{geschwind2006,
	address = {New York},
	author = {Norman Geschwind},
	booktitle = {Broca's Region},
	date-added = {2022-01-17 11:03:22 +0100},
	date-modified = {2022-01-17 11:09:43 +0100},
	editor = {Yosef Grodzinsky and Katrin Amunts},
	pages = {376-383},
	publisher = {Oxford University Press},
	title = {The organization of language and the brain},
	year = {2006},
	bdsk-file-1 = {YnBsaXN0MDDSAQIDBFxyZWxhdGl2ZVBhdGhYYm9va21hcmtfECIwMF9CaWJsaW9ncmFmaWEvR2VzY2h3aW5kXzE5NzAucGRmTxEExGJvb2vEBAAAAAAEEDAAAAAAAAAAAAAAAAAAAAAAAAAAAAAAAAAAAAAAAAAAAAAAALQDAAAFAAAAAQEAAFVzZXJzAAAAAgAAAAEBAABpbwAABwAAAAEBAABMaWJyYXJ5ABAAAAABAQAATW9iaWxlIERvY3VtZW50cxMAAAABAQAAY29tfmFwcGxlfkNsb3VkRG9jcwAIAAAAAQEAAEFjYWRlbWlhDwAAAAEBAAAwMF9CaWJsaW9ncmFmaWEAEgAAAAEBAABHZXNjaHdpbmRfMTk3MC5wZGYAACAAAAABBgAABAAAABQAAAAgAAAAMAAAAEgAAABkAAAAdAAAAIwAAAAIAAAABAMAAJ1QAAAAAAAACAAAAAQDAAAU5AAAAAAAAAgAAAAEAwAAG+QAAAAAAAAIAAAABAMAACKFAQAAAAAACAAAAAQDAAAjhQEAAAAAAAgAAAAEAwAADJcBAAAAAAAIAAAABAMAALCYAQAAAAAACAAAAAQDAABitgEAAAAAACAAAAABBgAA0AAAAOAAAADwAAAAAAEAABABAAAgAQAAMAEAAEABAAAIAAAAAAQAAEHBj9MxAAAAGAAAAAECAAABAAAAAAAAAA8AAAAAAAAAAAAAAAAAAAAIAAAABAMAAAYAAAAAAAAABAAAAAMDAAD2AQAACAAAAAEJAABmaWxlOi8vLwwAAAABAQAATWFjaW50b3NoIEhECAAAAAQDAAAAMIhG7wAAAAgAAAAABAAAQcdB7RSAAAAkAAAAAQEAADhFMzNEQzFDLUUyNDctNEE2NC05OTZELTVGNzk5MzZBRjQ0RhgAAAABAgAAgQAAAAEAAADvEwAAAQAAAAAAAAAAAAAAAQAAAAEBAAAvAAAAAAAAAAEFAAAaAAAAAQEAAE5TVVJMRG9jdW1lbnRJZGVudGlmaWVyS2V5AAAEAAAAAwMAAHcBAAAUAQAAAQIAADk0NmFjZTc1NDA1OGMzYmJlMGM2MGYwMTNmNGQxZGI5YjNhNTk5MjU4ODBlOTI2OGRlYTMyYmZmY2IyY2QxYzk7MDA7MDAwMDAwMDA7MDAwMDAwMDA7MDAwMDAwMDA7MDAwMDAwMDAwMDAwMDAyMDtjb20uYXBwbGUuYXBwLXNhbmRib3gucmVhZC13cml0ZTswMTswMTAwMDAwYjswMDAwMDAwMDAwMDFiNjYyOzYyOy91c2Vycy9pby9saWJyYXJ5L21vYmlsZSBkb2N1bWVudHMvY29tfmFwcGxlfmNsb3VkZG9jcy9hY2FkZW1pYS8wMF9iaWJsaW9ncmFmaWEvZ2VzY2h3aW5kXzE5NzAucGRmANgAAAD+////AQAAAAAAAAARAAAABBAAAKgAAAAAAAAABRAAAFABAAAAAAAAEBAAAIgBAAAAAAAAQBAAAHgBAAAAAAAAAiAAAFQCAAAAAAAABSAAAMQBAAAAAAAAECAAANQBAAAAAAAAESAAAAgCAAAAAAAAEiAAAOgBAAAAAAAAEyAAAPgBAAAAAAAAICAAADQCAAAAAAAAMCAAAGACAAAAAAAAAcAAAKgBAAAAAAAAEcAAABQAAAAAAAAAEsAAALgBAAAAAAAAgPAAAJgCAAAAAAAAaAIAgIwCAAAAAAAAAAgADQAaACMASAAAAAAAAAIBAAAAAAAAAAUAAAAAAAAAAAAAAAAAAAUQ}}

@article{fonsecaetal2016,
	author = {Jos{\'e} Fonseca and Joaquim J. Ferreira and Isabel {Pav{\~a}o Martins}},
	date-added = {2022-01-17 10:57:17 +0100},
	date-modified = {2022-01-17 11:00:41 +0100},
	doi = {10.1515/ijdhd-2016-0011},
	journal = {International Journal on Disability and Human Development},
	number = {2},
	pages = {127-139},
	title = {Cognitive performance in aphasia due to stroke: a systematic review},
	volume = {16},
	year = {2016},
	bdsk-file-1 = {YnBsaXN0MDDSAQIDBFxyZWxhdGl2ZVBhdGhZYWxpYXNEYXRhXxBSMDJfRGlmdXNpby8wMV9BcnRpY2xlcy8yMDIxXzAyX0Zyb250aWVyc19XTS9hbnRlY2VkZW50cy9jb2duaXRpb24vRm9udHNlY2FldGFsLnBkZk8RAiYAAAAAAiYAAgAADE1hY2ludG9zaCBIRAAAAAAAAAAAAAAAAAAAAAAAAABCRAAB/////xBGb250c2VjYWV0YWwucGRmAAAAAAAAAAAAAAAAAAAAAAAAAAAAAAAAAAAAAAAAAAAAAAAAAAAAAAAAAAAAAAD/////AAAAAAAAAAAAAAAAAAEABwAACiBjdQAAAAAAAAAAAAAAAAAJY29nbml0aW9uAAACAJMvOlVzZXJzOmlvOkxpYnJhcnk6TW9iaWxlIERvY3VtZW50czpjb21+YXBwbGV+Q2xvdWREb2NzOkFjYWRlbWlhOjAyX0RpZnVzaW86MDFfQXJ0aWNsZXM6MjAyMV8wMl9Gcm9udGllcnNfV006YW50ZWNlZGVudHM6Y29nbml0aW9uOkZvbnRzZWNhZXRhbC5wZGYAAA4AIgAQAEYAbwBuAHQAcwBlAGMAYQBlAHQAYQBsAC4AcABkAGYADwAaAAwATQBhAGMAaQBuAHQAbwBzAGgAIABIAEQAEgCRVXNlcnMvaW8vTGlicmFyeS9Nb2JpbGUgRG9jdW1lbnRzL2NvbX5hcHBsZX5DbG91ZERvY3MvQWNhZGVtaWEvMDJfRGlmdXNpby8wMV9BcnRpY2xlcy8yMDIxXzAyX0Zyb250aWVyc19XTS9hbnRlY2VkZW50cy9jb2duaXRpb24vRm9udHNlY2FldGFsLnBkZgAAEwABLwAAFQACAAn//wAAAAgADQAaACQAeQAAAAAAAAIBAAAAAAAAAAUAAAAAAAAAAAAAAAAAAAKj},
	bdsk-url-1 = {https://doi.org/10.1515/ijdhd-2016-0011}}

@article{murray2012,
	author = {Laura L. Murray},
	date-added = {2022-01-15 14:11:06 +0100},
	date-modified = {2022-01-15 14:13:49 +0100},
	doi = {10.1044/1058-0360(2012/11-0067)},
	journal = {American Journal of Speech-Language Pathology},
	number = {2},
	pages = {51-64},
	title = {Attention and other cognitive deficits in aphasia: presence and relation to language and communication measures},
	volume = {21},
	year = {2012},
	bdsk-file-1 = {YnBsaXN0MDDSAQIDBFxyZWxhdGl2ZVBhdGhZYWxpYXNEYXRhXxBCLi4vLi4vMjAyMV8wMl9Gcm9udGllcnNfV00vYW50ZWNlZGVudHMvY29nbml0aW9uL29rX011cnJheTIwMTIucGRmTxECKAAAAAACKAACAAAMTWFjaW50b3NoIEhEAAAAAAAAAAAAAAAAAAAA34Fi1UJEAAH/////EW9rX011cnJheTIwMTIucGRmAAAAAAAAAAAAAAAAAAAAAAAAAAAAAAAAAAAAAAAAAAAAAAAAAAAAAAAAAAAAAP/////eFJJwUERGIENBUk8AAgAEAAAKIGN1AAAAAAAAAAAAAAAAAAljb2duaXRpb24AAAIAlC86VXNlcnM6aW86TGlicmFyeTpNb2JpbGUgRG9jdW1lbnRzOmNvbX5hcHBsZX5DbG91ZERvY3M6QWNhZGVtaWE6MDJfRGlmdXNpbzowMV9BcnRpY2xlczoyMDIxXzAyX0Zyb250aWVyc19XTTphbnRlY2VkZW50czpjb2duaXRpb246b2tfTXVycmF5MjAxMi5wZGYADgAkABEAbwBrAF8ATQB1AHIAcgBhAHkAMgAwADEAMgAuAHAAZABmAA8AGgAMAE0AYQBjAGkAbgB0AG8AcwBoACAASABEABIAklVzZXJzL2lvL0xpYnJhcnkvTW9iaWxlIERvY3VtZW50cy9jb21+YXBwbGV+Q2xvdWREb2NzL0FjYWRlbWlhLzAyX0RpZnVzaW8vMDFfQXJ0aWNsZXMvMjAyMV8wMl9Gcm9udGllcnNfV00vYW50ZWNlZGVudHMvY29nbml0aW9uL29rX011cnJheTIwMTIucGRmABMAAS8AABUAAgAJ//8AAAAIAA0AGgAkAGkAAAAAAAACAQAAAAAAAAAFAAAAAAAAAAAAAAAAAAAClQ==},
	bdsk-url-1 = {https://doi.org/10.1044/1058-0360(2012/11-0067)}}

@incollection{aboitizetal2006,
	address = {New York},
	author = {Francisco Aboitiz and Ricardo Garc{\'\i}a and Enzo Brunetti and Conrado Bosman},
	booktitle = {Broca's Region},
	date-added = {2022-01-14 16:10:11 +0100},
	date-modified = {2022-01-14 16:13:15 +0100},
	doi = {10.1093/acprof:oso/9780195177640.001.0001},
	editor = {Yosef Grodzinsky and Katrin Amunts},
	pages = {3-16},
	publisher = {Oxford University Press},
	title = {The origin of {B}roca's area and its connections from an ancestral working memory network},
	year = {2006},
	bdsk-url-1 = {https://doi.org/10.1093/acprof:oso/9780195177640.001.0001}}

@article{stowe2000,
	author = {Laurie A. Stowe},
	date-added = {2022-01-14 16:05:36 +0100},
	date-modified = {2022-01-14 16:06:39 +0100},
	doi = {10.1017/S0140525X00372399},
	journal = {Behavioral and Brain Sciences},
	number = {1},
	pages = {51},
	title = {Sentence comprehension and the left inferior frontal gyrus: storage, not computation},
	volume = {23},
	year = {2000},
	bdsk-url-1 = {https://doi.org/10.1017/S0140525X00372399}}

@article{hickok2000,
	author = {Gregory Hickok},
	date-added = {2022-01-14 16:00:34 +0100},
	date-modified = {2022-01-14 16:03:21 +0100},
	doi = {10.1017/S0140525X00372399},
	journal = {Behavioral and Brain Sciences},
	number = {1},
	pages = {35-36},
	title = {The left frontal convolution plays no special role in syntactic comprehension},
	volume = {23},
	year = {2000},
	bdsk-file-1 = {YnBsaXN0MDDSAQIDBFxyZWxhdGl2ZVBhdGhYYm9va21hcmtfEB4wMF9CaWJsaW9ncmFmaWEvaGlja29rMjAwMC5wZGZPEQUAYm9vawAFAAAAAAQQMAAAAAAAAAAAAAAAAAAAAAAAAAAAAAAAAAAAAAAAAAAAAAAA5AMAAAUAAAABAQAAVXNlcnMAAAACAAAAAQEAAGlvAAAHAAAAAQEAAExpYnJhcnkAEAAAAAEBAABNb2JpbGUgRG9jdW1lbnRzEwAAAAEBAABjb21+YXBwbGV+Q2xvdWREb2NzAAgAAAABAQAAQWNhZGVtaWEPAAAAAQEAADAwX0JpYmxpb2dyYWZpYQAOAAAAAQEAAGhpY2tvazIwMDAucGRmAAAgAAAAAQYAAAQAAAAUAAAAIAAAADAAAABIAAAAZAAAAHQAAACMAAAACAAAAAQDAACdUAAAAAAAAAgAAAAEAwAAFOQAAAAAAAAIAAAABAMAABvkAAAAAAAACAAAAAQDAAAihQEAAAAAAAgAAAAEAwAAI4UBAAAAAAAIAAAABAMAAAyXAQAAAAAACAAAAAQDAACwmAEAAAAAAAgAAAAEAwAAhrQBAAAAAAAgAAAAAQYAAMwAAADcAAAA7AAAAPwAAAAMAQAAHAEAACwBAAA8AQAACAAAAAAEAABBw8jjtoAAABgAAAABAgAAAQAAAAAAAAAPAAAAAAAAAAAAAAAAAAAACAAAAAQDAAAGAAAAAAAAAAQAAAADAwAA9gEAAAgAAAABCQAAZmlsZTovLy8MAAAAAQEAAE1hY2ludG9zaCBIRAgAAAAEAwAAADCIRu8AAAAIAAAAAAQAAEHHQe0UgAAAJAAAAAEBAAA4RTMzREMxQy1FMjQ3LTRBNjQtOTk2RC01Rjc5OTM2QUY0NEYYAAAAAQIAAIEAAAABAAAA7xMAAAEAAAAAAAAAAAAAAAEAAAABAQAALwAAAAAAAAABBQAAGgAAAAEBAABOU1VSTERvY3VtZW50SWRlbnRpZmllcktleQAABAAAAAMDAACXAAAAEAEAAAECAAA1NDNmMzcxOWVmYjRhNDgwMWZiNmFjYjJlYWYzZmRjN2EwYjA3ODQzZTg2OGYwMzU4NTkyZjcyNzc4MmUxYTBkOzAwOzAwMDAwMDAwOzAwMDAwMDAwOzAwMDAwMDAwOzAwMDAwMDAwMDAwMDAwMjA7Y29tLmFwcGxlLmFwcC1zYW5kYm94LnJlYWQtd3JpdGU7MDE7MDEwMDAwMGI7MDAwMDAwMDAwMDAxYjQ4Njs2MjsvdXNlcnMvaW8vbGlicmFyeS9tb2JpbGUgZG9jdW1lbnRzL2NvbX5hcHBsZX5jbG91ZGRvY3MvYWNhZGVtaWEvMDBfYmlibGlvZ3JhZmlhL2hpY2tvazIwMDAucGRmAC8AAAABAQAATlNVUkxCb29rbWFya1F1YXJhbnRpbmVNb3VudGVkTmV0d29ya1ZvbHVtZXNLZXkA5AAAAP7///8BAAAAAAAAABIAAAAEEAAApAAAAAAAAAAFEAAATAEAAAAAAAAQEAAAhAEAAAAAAABAEAAAdAEAAAAAAAACIAAAUAIAAAAAAAAFIAAAwAEAAAAAAAAQIAAA0AEAAAAAAAARIAAABAIAAAAAAAASIAAA5AEAAAAAAAATIAAA9AEAAAAAAAAgIAAAMAIAAAAAAAAwIAAAXAIAAAAAAAABwAAApAEAAAAAAAARwAAAFAAAAAAAAAASwAAAtAEAAAAAAACA8AAAlAIAAAAAAABkAgCAiAIAAAAAAACsAwCAXAIAAAAAAAAACAANABoAIwBEAAAAAAAAAgEAAAAAAAAABQAAAAAAAAAAAAAAAAAABUg=},
	bdsk-url-1 = {https://doi.org/10.1017/S0140525X00372399}}

@article{acostaetal2017,
	author = {V. {Acosta Rodr{\'\i}guez} and G.M. {Ram{\'\i}rez Santana} and S. {Hern{\'a}ndez Exp{\'o}sito}},
	date-added = {2022-01-14 15:28:26 +0100},
	date-modified = {2022-01-14 15:30:22 +0100},
	doi = {10.1016/j.nrleng.2015.12.007},
	journal = {Neurolog{\'\i}a},
	number = {6},
	pages = {355-362},
	title = {Executive functions and language in children with different subtypes of specific language impairment},
	volume = {32},
	year = {2017},
	bdsk-file-1 = {YnBsaXN0MDDSAQIDBFxyZWxhdGl2ZVBhdGhZYWxpYXNEYXRhXxBbLi4vLi4vMjAyMV8wMl9Gcm9udGllcnNfV00vYW50ZWNlZGVudHMvY29nbml0aW9uL2FsdHJlcyBkaXNvcmRlcnMvb2tfYWNvc3RhZXRhbDIwMTVfU0xJLnBkZk8RAnIAAAAAAnIAAgAADE1hY2ludG9zaCBIRAAAAAAAAAAAAAAAAAAAAN+BYtVCRAAB/////xlva19hY29zdGFldGFsMjAxNV9TTEkucGRmAAAAAAAAAAAAAAAAAAAAAAAAAAAAAAAAAAAAAAAAAAAAAAAAAAD/////3gdCmQAAAAAAAAAAAAIABQAACiBjdQAAAAAAAAAAAAAAAAAQYWx0cmVzIGRpc29yZGVycwACAK0vOlVzZXJzOmlvOkxpYnJhcnk6TW9iaWxlIERvY3VtZW50czpjb21+YXBwbGV+Q2xvdWREb2NzOkFjYWRlbWlhOjAyX0RpZnVzaW86MDFfQXJ0aWNsZXM6MjAyMV8wMl9Gcm9udGllcnNfV006YW50ZWNlZGVudHM6Y29nbml0aW9uOmFsdHJlcyBkaXNvcmRlcnM6b2tfYWNvc3RhZXRhbDIwMTVfU0xJLnBkZgAADgA0ABkAbwBrAF8AYQBjAG8AcwB0AGEAZQB0AGEAbAAyADAAMQA1AF8AUwBMAEkALgBwAGQAZgAPABoADABNAGEAYwBpAG4AdABvAHMAaAAgAEgARAASAKtVc2Vycy9pby9MaWJyYXJ5L01vYmlsZSBEb2N1bWVudHMvY29tfmFwcGxlfkNsb3VkRG9jcy9BY2FkZW1pYS8wMl9EaWZ1c2lvLzAxX0FydGljbGVzLzIwMjFfMDJfRnJvbnRpZXJzX1dNL2FudGVjZWRlbnRzL2NvZ25pdGlvbi9hbHRyZXMgZGlzb3JkZXJzL29rX2Fjb3N0YWV0YWwyMDE1X1NMSS5wZGYAABMAAS8AABUAAgAJ//8AAAAIAA0AGgAkAIIAAAAAAAACAQAAAAAAAAAFAAAAAAAAAAAAAAAAAAAC+A==},
	bdsk-url-1 = {https://doi.org/10.1016/j.nrleng.2015.12.007}}

@article{gornotempinietal2004,
	author = {Maria Luisa Gorno-Tempini and Nina F. Dronkers and Katherine P. Rankin and Jennifer M. Ogar and {La Phengrasamy} and Howard J. Rosen and Julene K. Johnson and Michael W. Weiner and Bruce L. Miller},
	date-added = {2022-01-14 14:55:58 +0100},
	date-modified = {2022-01-14 14:59:03 +0100},
	doi = {10.1002/ana.10825},
	journal = {Annals of Neurology},
	number = {3},
	pages = {335-346},
	title = {Cognition and anatomy in three variant of {P}rimary {P}rogressive {A}phasia},
	volume = {55},
	year = {2004},
	bdsk-file-1 = {YnBsaXN0MDDSAQIDBFxyZWxhdGl2ZVBhdGhZYWxpYXNEYXRhXxBhLi4vLi4vMjAyMV8wMl9Gcm9udGllcnNfV00vYW50ZWNlZGVudHMvY29nbml0aW9uL2FsdHJlcyBkaXNvcmRlcnMvb2tfcHBhX0dvcm5vVGVtcGluaWV0YWwyMDA0LnBkZk8RAooAAAAAAooAAgAADE1hY2ludG9zaCBIRAAAAAAAAAAAAAAAAAAAAN+BYtVCRAAB/////x9va19wcGFfR29ybm9UZW1waW5pZXRhbDIwMDQucGRmAAAAAAAAAAAAAAAAAAAAAAAAAAAAAAAAAAAAAAAAAAD/////3gc/WwAAAAAAAAAAAAIABQAACiBjdQAAAAAAAAAAAAAAAAAQYWx0cmVzIGRpc29yZGVycwACALMvOlVzZXJzOmlvOkxpYnJhcnk6TW9iaWxlIERvY3VtZW50czpjb21+YXBwbGV+Q2xvdWREb2NzOkFjYWRlbWlhOjAyX0RpZnVzaW86MDFfQXJ0aWNsZXM6MjAyMV8wMl9Gcm9udGllcnNfV006YW50ZWNlZGVudHM6Y29nbml0aW9uOmFsdHJlcyBkaXNvcmRlcnM6b2tfcHBhX0dvcm5vVGVtcGluaWV0YWwyMDA0LnBkZgAADgBAAB8AbwBrAF8AcABwAGEAXwBHAG8AcgBuAG8AVABlAG0AcABpAG4AaQBlAHQAYQBsADIAMAAwADQALgBwAGQAZgAPABoADABNAGEAYwBpAG4AdABvAHMAaAAgAEgARAASALFVc2Vycy9pby9MaWJyYXJ5L01vYmlsZSBEb2N1bWVudHMvY29tfmFwcGxlfkNsb3VkRG9jcy9BY2FkZW1pYS8wMl9EaWZ1c2lvLzAxX0FydGljbGVzLzIwMjFfMDJfRnJvbnRpZXJzX1dNL2FudGVjZWRlbnRzL2NvZ25pdGlvbi9hbHRyZXMgZGlzb3JkZXJzL29rX3BwYV9Hb3Jub1RlbXBpbmlldGFsMjAwNC5wZGYAABMAAS8AABUAAgAJ//8AAAAIAA0AGgAkAIgAAAAAAAACAQAAAAAAAAAFAAAAAAAAAAAAAAAAAAADFg==},
	bdsk-url-1 = {https://doi.org/10.1002/ana.10825}}

@article{helm2002,
	author = {Nancy Helm-Estabrooks},
	date-added = {2022-01-14 11:38:38 +0100},
	date-modified = {2022-01-14 11:40:10 +0100},
	doi = {10.1016/S0021-9924(02)00063-1},
	journal = {Journal of Communication Disorders},
	number = {2},
	pages = {171-186},
	title = {Cognition and aphasia: a discussion and a study},
	volume = {35},
	year = {2002},
	bdsk-file-1 = {YnBsaXN0MDDSAQIDBFxyZWxhdGl2ZVBhdGhZYWxpYXNEYXRhXxBKLi4vLi4vMjAyMV8wMl9Gcm9udGllcnNfV00vYW50ZWNlZGVudHMvY29nbml0aW9uL29rX2hlbG1lc3RhYnJvb2tzMjAwMi5wZGZPEQJIAAAAAAJIAAIAAAxNYWNpbnRvc2ggSEQAAAAAAAAAAAAAAAAAAADfgWLVQkQAAf////8Zb2tfaGVsbWVzdGFicm9va3MyMDAyLnBkZgAAAAAAAAAAAAAAAAAAAAAAAAAAAAAAAAAAAAAAAAAAAAAAAAAA/////94HEKRQREYgQ0FSTwACAAQAAAogY3UAAAAAAAAAAAAAAAAACWNvZ25pdGlvbgAAAgCcLzpVc2VyczppbzpMaWJyYXJ5Ok1vYmlsZSBEb2N1bWVudHM6Y29tfmFwcGxlfkNsb3VkRG9jczpBY2FkZW1pYTowMl9EaWZ1c2lvOjAxX0FydGljbGVzOjIwMjFfMDJfRnJvbnRpZXJzX1dNOmFudGVjZWRlbnRzOmNvZ25pdGlvbjpva19oZWxtZXN0YWJyb29rczIwMDIucGRmAA4ANAAZAG8AawBfAGgAZQBsAG0AZQBzAHQAYQBiAHIAbwBvAGsAcwAyADAAMAAyAC4AcABkAGYADwAaAAwATQBhAGMAaQBuAHQAbwBzAGgAIABIAEQAEgCaVXNlcnMvaW8vTGlicmFyeS9Nb2JpbGUgRG9jdW1lbnRzL2NvbX5hcHBsZX5DbG91ZERvY3MvQWNhZGVtaWEvMDJfRGlmdXNpby8wMV9BcnRpY2xlcy8yMDIxXzAyX0Zyb250aWVyc19XTS9hbnRlY2VkZW50cy9jb2duaXRpb24vb2tfaGVsbWVzdGFicm9va3MyMDAyLnBkZgATAAEvAAAVAAIACf//AAAACAANABoAJABxAAAAAAAAAgEAAAAAAAAABQAAAAAAAAAAAAAAAAAAAr0=},
	bdsk-url-1 = {https://doi.org/10.1016/S0021-9924(02)00063-1}}

@article{calabriaetal2019,
	abstract = {Individuals with aphasia frequently show lexical retrieval deficits due to increased interference of semantically related competitors, a phenomenon that can be observed in tasks such as naming pictures grouped by semantic category. These deficits are explained in terms of impaired semantic control, a set of abilities that are to some extent dependent upon executive control (EC). However, the extent to which semantic control abilities can be affected in a second and non-dominant language has not been extensively explored. Additionally, findings in healthy individuals are inconclusive regarding the degree to which semantic processing is shared between languages. In this study, we explored the effect of brain damage on semantic processing by comparing the performance of bilingual individuals with aphasia on tasks involving semantic control during word production and comprehension. Furthermore, we explored whether semantic deficits are related to domain-general EC deficits. First, we investigated the naming performance of Catalan--Spanish bilinguals with fluent aphasia and age-matched healthy controls on a semantically blocked cyclic naming task in each of their two languages (Catalan and Spanish). This task measured semantic interference in terms of the difference in naming latencies between pictures grouped by the same semantic category or different categories. Second, we explored whether lexical deficits extend to comprehension by testing participants in a word-picture matching task during a mixed language condition. Third, we used a conflict monitoring task to explore the presence of EC deficits in patients with aphasia. We found two main results. First, in both language tasks, bilingual patients' performances were more affected than those of healthy controls when they performed the task in their non-dominant language. Second, there was a significant correlation between the speed of processing on the EC task and the magnitude of the semantic interference effect exclusively in the non-dominant language. Taken together, these results suggest that lexical retrieval may be selectively impaired in bilinguals within those conditions where semantic competition is higher, i.e.,- in their non-dominant language; this could possibly be explained by an excessive amount of inhibition placed upon this language. Moreover, lexico-semantic impairments seem to be at least somewhat related to conflict monitoring deficits, suggesting a certain degree of overlap between EC and semantic control.},
	author = {Marco Calabria and Nicholas Grunden and Mariona Serra and Carmen Garc{\'\i}a-S{\'a}nchez and Albert Costa},
	date-added = {2022-01-14 11:09:49 +0100},
	date-modified = {2022-01-14 11:12:56 +0100},
	doi = {10.3389/fnhum.2019.00205},
	journal = {Frontiers in Human Neuroscience},
	title = {Semantic processing in bilingual aphasia: evidence of language dependency},
	volume = {13},
	year = {2019},
	bdsk-file-1 = {YnBsaXN0MDDSAQIDBFxyZWxhdGl2ZVBhdGhYYm9va21hcmtfECQwMF9CaWJsaW9ncmFmaWEvQ2FsYWJyaWFldGFsMjAxOS5wZGZPEQUMYm9vawwFAAAAAAQQMAAAAAAAAAAAAAAAAAAAAAAAAAAAAAAAAAAAAAAAAAAAAAAA8AMAAAUAAAABAQAAVXNlcnMAAAACAAAAAQEAAGlvAAAHAAAAAQEAAExpYnJhcnkAEAAAAAEBAABNb2JpbGUgRG9jdW1lbnRzEwAAAAEBAABjb21+YXBwbGV+Q2xvdWREb2NzAAgAAAABAQAAQWNhZGVtaWEPAAAAAQEAADAwX0JpYmxpb2dyYWZpYQAUAAAAAQEAAENhbGFicmlhZXRhbDIwMTkucGRmIAAAAAEGAAAEAAAAFAAAACAAAAAwAAAASAAAAGQAAAB0AAAAjAAAAAgAAAAEAwAAnVAAAAAAAAAIAAAABAMAABTkAAAAAAAACAAAAAQDAAAb5AAAAAAAAAgAAAAEAwAAIoUBAAAAAAAIAAAABAMAACOFAQAAAAAACAAAAAQDAAAMlwEAAAAAAAgAAAAEAwAAsJgBAAAAAAAIAAAABAMAAJi2AQAAAAAAIAAAAAEGAADQAAAA4AAAAPAAAAAAAQAAEAEAACABAAAwAQAAQAEAAAgAAAAABAAAQcPIwRWAAAAYAAAAAQIAAAEAAAAAAAAADwAAAAAAAAAAAAAAAAAAAAgAAAAEAwAABgAAAAAAAAAEAAAAAwMAAPYBAAAIAAAAAQkAAGZpbGU6Ly8vDAAAAAEBAABNYWNpbnRvc2ggSEQIAAAABAMAAAAwiEbvAAAACAAAAAAEAABBx0HtFIAAACQAAAABAQAAOEUzM0RDMUMtRTI0Ny00QTY0LTk5NkQtNUY3OTkzNkFGNDRGGAAAAAECAACBAAAAAQAAAO8TAAABAAAAAAAAAAAAAAABAAAAAQEAAC8AAAAAAAAAAQUAABoAAAABAQAATlNVUkxEb2N1bWVudElkZW50aWZpZXJLZXkAAAQAAAADAwAArQEAABYBAAABAgAANjZiMDY5Y2FlOTk2ZWY1ZjNiNmUwMzJiZThiNjU3MjJhODU1ZTcwZDliNTMwYmU2ZWQzNDdhYTFiMTg1Y2U0ODswMDswMDAwMDAwMDswMDAwMDAwMDswMDAwMDAwMDswMDAwMDAwMDAwMDAwMDIwO2NvbS5hcHBsZS5hcHAtc2FuZGJveC5yZWFkLXdyaXRlOzAxOzAxMDAwMDBiOzAwMDAwMDAwMDAwMWI2OTg7NjI7L3VzZXJzL2lvL2xpYnJhcnkvbW9iaWxlIGRvY3VtZW50cy9jb21+YXBwbGV+Y2xvdWRkb2NzL2FjYWRlbWlhLzAwX2JpYmxpb2dyYWZpYS9jYWxhYnJpYWV0YWwyMDE5LnBkZgAAAC8AAAABAQAATlNVUkxCb29rbWFya1F1YXJhbnRpbmVNb3VudGVkTmV0d29ya1ZvbHVtZXNLZXkA5AAAAP7///8BAAAAAAAAABIAAAAEEAAAqAAAAAAAAAAFEAAAUAEAAAAAAAAQEAAAiAEAAAAAAABAEAAAeAEAAAAAAAACIAAAVAIAAAAAAAAFIAAAxAEAAAAAAAAQIAAA1AEAAAAAAAARIAAACAIAAAAAAAASIAAA6AEAAAAAAAATIAAA+AEAAAAAAAAgIAAANAIAAAAAAAAwIAAAYAIAAAAAAAABwAAAqAEAAAAAAAARwAAAFAAAAAAAAAASwAAAuAEAAAAAAACA8AAAmAIAAAAAAABoAgCAjAIAAAAAAAC4AwCAYAIAAAAAAAAACAANABoAIwBKAAAAAAAAAgEAAAAAAAAABQAAAAAAAAAAAAAAAAAABVo=},
	bdsk-url-1 = {https://doi.org/10.3389/fnhum.2019.00205}}

@article{kuperberg2010,
	author = {Gina R. Kuperberg},
	date-added = {2022-01-14 10:41:57 +0100},
	date-modified = {2022-01-14 10:43:32 +0100},
	doi = {10.1111/j.1749-818x.2010.00216.x},
	journal = {Language and Linguistics Compass},
	number = {8},
	pages = {576-589},
	title = {Language in schizophrenia.{P}art 1: an introduction},
	volume = {4},
	year = {2010},
	bdsk-file-1 = {YnBsaXN0MDDSAQIDBFxyZWxhdGl2ZVBhdGhZYWxpYXNEYXRhXxBgLi4vLi4vMjAyMV8wMl9Gcm9udGllcnNfV00vYW50ZWNlZGVudHMvY29nbml0aW9uL2FsdHJlcyBkaXNvcmRlcnMvb2tfc2NoaXpvL29rX2t1cGVyYmVyZzIwMTAucGRmTxECagAAAAACagACAAAMTWFjaW50b3NoIEhEAAAAAAAAAAAAAAAAAAAA34Fi1UJEAAH/////FG9rX2t1cGVyYmVyZzIwMTAucGRmAAAAAAAAAAAAAAAAAAAAAAAAAAAAAAAAAAAAAAAAAAAAAAAAAAAAAAAAAP/////eBwRWUERGIENBUk8AAgAGAAAKIGN1AAAAAAAAAAAAAAAAAAlva19zY2hpem8AAAIAsi86VXNlcnM6aW86TGlicmFyeTpNb2JpbGUgRG9jdW1lbnRzOmNvbX5hcHBsZX5DbG91ZERvY3M6QWNhZGVtaWE6MDJfRGlmdXNpbzowMV9BcnRpY2xlczoyMDIxXzAyX0Zyb250aWVyc19XTTphbnRlY2VkZW50czpjb2duaXRpb246YWx0cmVzIGRpc29yZGVyczpva19zY2hpem86b2tfa3VwZXJiZXJnMjAxMC5wZGYADgAqABQAbwBrAF8AawB1AHAAZQByAGIAZQByAGcAMgAwADEAMAAuAHAAZABmAA8AGgAMAE0AYQBjAGkAbgB0AG8AcwBoACAASABEABIAsFVzZXJzL2lvL0xpYnJhcnkvTW9iaWxlIERvY3VtZW50cy9jb21+YXBwbGV+Q2xvdWREb2NzL0FjYWRlbWlhLzAyX0RpZnVzaW8vMDFfQXJ0aWNsZXMvMjAyMV8wMl9Gcm9udGllcnNfV00vYW50ZWNlZGVudHMvY29nbml0aW9uL2FsdHJlcyBkaXNvcmRlcnMvb2tfc2NoaXpvL29rX2t1cGVyYmVyZzIwMTAucGRmABMAAS8AABUAAgAJ//8AAAAIAA0AGgAkAIcAAAAAAAACAQAAAAAAAAAFAAAAAAAAAAAAAAAAAAAC9Q==},
	bdsk-url-1 = {https://doi.org/10.1111/j.1749-818x.2010.00216.x}}

@article{kerns2007,
	author = {John G. Kerns},
	date-added = {2022-01-14 10:35:59 +0100},
	date-modified = {2022-01-14 10:37:25 +0100},
	doi = {10.1037/0021-843X.116.2.279},
	journal = {Journal of Abnormal Psychology},
	number = {2},
	pages = {279-289},
	title = {Verbal communication impairments and cognitive control components in people with schizophrenia},
	volume = {116},
	year = {2007},
	bdsk-file-1 = {YnBsaXN0MDDSAQIDBFxyZWxhdGl2ZVBhdGhZYWxpYXNEYXRhXxBcLi4vLi4vMjAyMV8wMl9Gcm9udGllcnNfV00vYW50ZWNlZGVudHMvY29nbml0aW9uL2FsdHJlcyBkaXNvcmRlcnMvb2tfc2NoaXpvL29rX2tlcm5zMjAwNy5wZGZPEQJaAAAAAAJaAAIAAAxNYWNpbnRvc2ggSEQAAAAAAAAAAAAAAAAAAADfgWLVQkQAAf////8Qb2tfa2VybnMyMDA3LnBkZgAAAAAAAAAAAAAAAAAAAAAAAAAAAAAAAAAAAAAAAAAAAAAAAAAAAAAAAAAAAAAA/////94HAPAAAAAAAAAAAAACAAYAAAogY3UAAAAAAAAAAAAAAAAACW9rX3NjaGl6bwAAAgCuLzpVc2VyczppbzpMaWJyYXJ5Ok1vYmlsZSBEb2N1bWVudHM6Y29tfmFwcGxlfkNsb3VkRG9jczpBY2FkZW1pYTowMl9EaWZ1c2lvOjAxX0FydGljbGVzOjIwMjFfMDJfRnJvbnRpZXJzX1dNOmFudGVjZWRlbnRzOmNvZ25pdGlvbjphbHRyZXMgZGlzb3JkZXJzOm9rX3NjaGl6bzpva19rZXJuczIwMDcucGRmAA4AIgAQAG8AawBfAGsAZQByAG4AcwAyADAAMAA3AC4AcABkAGYADwAaAAwATQBhAGMAaQBuAHQAbwBzAGgAIABIAEQAEgCsVXNlcnMvaW8vTGlicmFyeS9Nb2JpbGUgRG9jdW1lbnRzL2NvbX5hcHBsZX5DbG91ZERvY3MvQWNhZGVtaWEvMDJfRGlmdXNpby8wMV9BcnRpY2xlcy8yMDIxXzAyX0Zyb250aWVyc19XTS9hbnRlY2VkZW50cy9jb2duaXRpb24vYWx0cmVzIGRpc29yZGVycy9va19zY2hpem8vb2tfa2VybnMyMDA3LnBkZgATAAEvAAAVAAIACf//AAAACAANABoAJACDAAAAAAAAAgEAAAAAAAAABQAAAAAAAAAAAAAAAAAAAuE=},
	bdsk-url-1 = {https://doi.org/10.1037/0021-843X.116.2.279}}

@article{littleetal2019,
	author = {Bethany Little and Peter Gallagher and Vitor Zimmerer and Rosemary Varley and Maggie Douglas and Helen Spencer and Derya {\c C}okal and Felicity Deamer and Douglas Turkington and I. Nicol Ferrier and Wolfram Hinzen and Struart Watson},
	date-added = {2022-01-13 18:16:32 +0100},
	date-modified = {2022-01-13 18:18:53 +0100},
	doi = {10.1080/13546805.2019.1668758},
	journal = {Cognitive Neuropsychiatry},
	number = {6},
	pages = {389-405},
	title = {Language in schizophrenia and aphasia: the relationship with non-verbal cognition and thought disorder},
	volume = {24},
	year = {2019},
	bdsk-file-1 = {YnBsaXN0MDDSAQIDBFxyZWxhdGl2ZVBhdGhZYWxpYXNEYXRhXxBPMDJfRGlmdXNpby8wMV9BcnRpY2xlcy8yMDIxXzAyX0Zyb250aWVyc19XTS9hbnRlY2VkZW50cy9jb2duaXRpb24vb2tfc2NoaXpvLnBkZk8RAhgAAAAAAhgAAgAADE1hY2ludG9zaCBIRAAAAAAAAAAAAAAAAAAAAAAAAABCRAAB/////w1va19zY2hpem8ucGRmAAAAAAAAAAAAAAAAAAAAAAAAAAAAAAAAAAAAAAAAAAAAAAAAAAAAAAAAAAAAAAAAAAD/////AAAAAAAAAAAAAAAAAAEABwAACiBjdQAAAAAAAAAAAAAAAAAJY29nbml0aW9uAAACAJAvOlVzZXJzOmlvOkxpYnJhcnk6TW9iaWxlIERvY3VtZW50czpjb21+YXBwbGV+Q2xvdWREb2NzOkFjYWRlbWlhOjAyX0RpZnVzaW86MDFfQXJ0aWNsZXM6MjAyMV8wMl9Gcm9udGllcnNfV006YW50ZWNlZGVudHM6Y29nbml0aW9uOm9rX3NjaGl6by5wZGYADgAcAA0AbwBrAF8AcwBjAGgAaQB6AG8ALgBwAGQAZgAPABoADABNAGEAYwBpAG4AdABvAHMAaAAgAEgARAASAI5Vc2Vycy9pby9MaWJyYXJ5L01vYmlsZSBEb2N1bWVudHMvY29tfmFwcGxlfkNsb3VkRG9jcy9BY2FkZW1pYS8wMl9EaWZ1c2lvLzAxX0FydGljbGVzLzIwMjFfMDJfRnJvbnRpZXJzX1dNL2FudGVjZWRlbnRzL2NvZ25pdGlvbi9va19zY2hpem8ucGRmABMAAS8AABUAAgAJ//8AAAAIAA0AGgAkAHYAAAAAAAACAQAAAAAAAAAFAAAAAAAAAAAAAAAAAAACkg==},
	bdsk-url-1 = {https://doi.org/10.1080/13546805.2019.1668758}}

@inproceedings{tokacetal2019,
	author = {Toka{\c c}, Suzan Dilara and Ilknur Mavi{\c s} and Aylin M. Tun{\c c}er},
	booktitle = {{F}rontiers in {H}uman {N}euroscience. {A}cademy of {A}phasia 57th {A}nnual {M}eeting},
	date-added = {2022-01-13 17:22:31 +0100},
	date-modified = {2022-01-13 17:29:09 +0100},
	doi = {10.3389/conf.fnhum.2019.01.00021},
	title = {A study of associations between cognition and language: what can {C}ognitive {S}creening {S}ection of the {C}omprehensive {A}phasia {T}est ({CAT}) provide?},
	year = {2019},
	bdsk-file-1 = {YnBsaXN0MDDSAQIDBFxyZWxhdGl2ZVBhdGhZYWxpYXNEYXRhXxBOLi4vLi4vMjAyMV8wMl9Gcm9udGllcnNfV00vYW50ZWNlZGVudHMvNF9jYXQvQ0FULVR1cmtpc2hfY29nbml0aW9uQWJzdHJhY3QucGRmTxECXAAAAAACXAACAAAMTWFjaW50b3NoIEhEAAAAAAAAAAAAAAAAAAAA34Fi1UJEAAH/////H0NBVC1UdXJraXNoX2NvZ25pdCNGRkZGRkZGRi5wZGYAAAAAAAAAAAAAAAAAAAAAAAAAAAAAAAAAAAAAAAAAAP/////d/b8eAAAAAAAAAAAAAgAEAAAKIGN1AAAAAAAAAAAAAAAAAAU0X2NhdAAAAgCgLzpVc2VyczppbzpMaWJyYXJ5Ok1vYmlsZSBEb2N1bWVudHM6Y29tfmFwcGxlfkNsb3VkRG9jczpBY2FkZW1pYTowMl9EaWZ1c2lvOjAxX0FydGljbGVzOjIwMjFfMDJfRnJvbnRpZXJzX1dNOmFudGVjZWRlbnRzOjRfY2F0OkNBVC1UdXJraXNoX2NvZ25pdGlvbkFic3RyYWN0LnBkZgAOAEQAIQBDAEEAVAAtAFQAdQByAGsAaQBzAGgAXwBjAG8AZwBuAGkAdABpAG8AbgBBAGIAcwB0AHIAYQBjAHQALgBwAGQAZgAPABoADABNAGEAYwBpAG4AdABvAHMAaAAgAEgARAASAJ5Vc2Vycy9pby9MaWJyYXJ5L01vYmlsZSBEb2N1bWVudHMvY29tfmFwcGxlfkNsb3VkRG9jcy9BY2FkZW1pYS8wMl9EaWZ1c2lvLzAxX0FydGljbGVzLzIwMjFfMDJfRnJvbnRpZXJzX1dNL2FudGVjZWRlbnRzLzRfY2F0L0NBVC1UdXJraXNoX2NvZ25pdGlvbkFic3RyYWN0LnBkZgATAAEvAAAVAAIACf//AAAACAANABoAJAB1AAAAAAAAAgEAAAAAAAAABQAAAAAAAAAAAAAAAAAAAtU=},
	bdsk-url-1 = {https://doi.org/10.3389/conf.fnhum.2019.01.00021}}

@article{catturkish2,
	author = {Ilknur Mavi{\c s} and M{\"u}ger Tun{\c c}er and Semra Selvi-Balo and Toka{\c c}, Suzan Dilara and {\c S}evket {\"O}zdemir},
	date-added = {2022-01-13 15:59:41 +0100},
	date-modified = {2025-04-08 11:20:47 +0200},
	doi = {10.1080/02687038.2021.1923947},
	journal = {Aphasiology},
	number = {4},
	pages = {493-512},
	title = {The adaptation process of the {C}omprehensive {A}phasia {T}est into {CAT-T}urkish: psycholinguistic and clinical considerations},
	volume = {36},
	year = {2021},
	bdsk-url-1 = {https://doi.org/10.1080/02687038.2021.1923947}}

@article{cathr,
	author = {Kuva{\v c} Kraljevi{\'c}, Jelena and Ana Mati{\'c} and Karolina Lice},
	date-added = {2022-01-13 15:46:56 +0100},
	date-modified = {2024-05-18 13:19:40 +0200},
	doi = {10.1080/02687038.2019.1650160},
	journal = {Aphasiology},
	number = {7},
	pages = {820-839},
	title = {Putting the {CAT-HR} out: key properties and specificities},
	volume = {34},
	year = {2020},
	bdsk-url-1 = {https://doi.org/10.1080/02687038.2019.1650160}}

@article{catarabic,
	author = {Abou El-Ella, M.Y. and Alloush, T.K. and El-Shobary, A.M. and N.G. El-Dien Hafez and A.I. Abd El-Halim and I.M. El-Rouby},
	date-added = {2022-01-13 15:34:36 +0100},
	date-modified = {2022-01-13 15:46:47 +0100},
	doi = {10.1080/02687038.2013.793282},
	journal = {Aphasiology},
	number = {5},
	pages = {599-614},
	title = {Modification and standardisation of {A}rabic version of the {C}omprehensive {A}phasia {T}est},
	volume = {27},
	year = {2013},
	bdsk-url-1 = {https://doi.org/10.1080/02687038.2013.793282}}

@article{howardetal10b,
	author = {David Howard and Kate Swinburn and Gillian Porter},
	date-added = {2022-01-11 17:28:51 +0100},
	date-modified = {2022-01-11 17:29:54 +0100},
	doi = {10.1080/02687030802453368},
	journal = {Aphasiology},
	number = {1},
	pages = {94-98},
	title = {The {CAT} is now out: a response to the commentaries},
	volume = {21},
	year = {2010},
	bdsk-url-1 = {https://doi.org/10.1080/02687030802453368}}

@article{cathu,
	author = {Lilla Zakari{\'a}s and {\'A}gnes Luk{\'a}cs},
	date-added = {2022-01-11 15:39:45 +0100},
	date-modified = {2024-05-18 13:12:19 +0200},
	doi = {10.1080/02687038.2021.1937921},
	journal = {Aphasiology},
	number = {9},
	pages = {1127-1145},
	title = {The {C}omprehensive {A}phasia {T}est-{H}ungarian: adaptation and psychometric properties},
	volume = {36},
	year = {2022},
	bdsk-file-1 = {YnBsaXN0MDDSAQIDBFxyZWxhdGl2ZVBhdGhZYWxpYXNEYXRhXxA2Li4vLi4vMjAyMV8wMl9Gcm9udGllcnNfV00vYW50ZWNlZGVudHMvNF9jYXQvY2F0aHUucGRmTxEB/AAAAAAB/AACAAAMTWFjaW50b3NoIEhEAAAAAAAAAAAAAAAAAAAA34Fi1UJEAAH/////CWNhdGh1LnBkZgAAAAAAAAAAAAAAAAAAAAAAAAAAAAAAAAAAAAAAAAAAAAAAAAAAAAAAAAAAAAAAAAAAAAAAAP/////eKUz0AAAAAAAAAAAAAgAEAAAKIGN1AAAAAAAAAAAAAAAAAAU0X2NhdAAAAgCILzpVc2VyczppbzpMaWJyYXJ5Ok1vYmlsZSBEb2N1bWVudHM6Y29tfmFwcGxlfkNsb3VkRG9jczpBY2FkZW1pYTowMl9EaWZ1c2lvOjAxX0FydGljbGVzOjIwMjFfMDJfRnJvbnRpZXJzX1dNOmFudGVjZWRlbnRzOjRfY2F0OmNhdGh1LnBkZgAOABQACQBjAGEAdABoAHUALgBwAGQAZgAPABoADABNAGEAYwBpAG4AdABvAHMAaAAgAEgARAASAIZVc2Vycy9pby9MaWJyYXJ5L01vYmlsZSBEb2N1bWVudHMvY29tfmFwcGxlfkNsb3VkRG9jcy9BY2FkZW1pYS8wMl9EaWZ1c2lvLzAxX0FydGljbGVzLzIwMjFfMDJfRnJvbnRpZXJzX1dNL2FudGVjZWRlbnRzLzRfY2F0L2NhdGh1LnBkZgATAAEvAAAVAAIACf//AAAACAANABoAJABdAAAAAAAAAgEAAAAAAAAABQAAAAAAAAAAAAAAAAAAAl0=},
	bdsk-url-1 = {https://doi.org/10.1080/02687038.2021.1937921}}

@article{howardetal10a,
	author = {David Howard and Kate Swinburn and Gillian Porter},
	date-added = {2022-01-04 11:09:02 +0100},
	date-modified = {2022-01-11 17:28:40 +0100},
	doi = {10.1080/02687030802453202},
	journal = {Aphasiology},
	number = {1},
	pages = {56-74},
	title = {Putting the {CAT} out: what the {C}omprehensive {A}phasia {T}est has to offer},
	volume = {24},
	year = {2010},
	bdsk-file-1 = {YnBsaXN0MDDSAQIDBFxyZWxhdGl2ZVBhdGhYYm9va21hcmtfEEowM19SZWNlcmNhLzAyX0NBVC1DQVQvMDBfQ0FUcy8wMl9DQVQtRU4vMDFfUmVmZXJlbmNpZXMvSG93YXJkZXRhbDIwMTBhLnBkZk8RBdxib29r3AUAAAAABBAwAAAAAAAAAAAAAAAAAAAAAAAAAAAAAAAAAAAAAAAAAAAAAADABAAABQAAAAEBAABVc2VycwAAAAIAAAABAQAAaW8AAAcAAAABAQAATGlicmFyeQAQAAAAAQEAAE1vYmlsZSBEb2N1bWVudHMTAAAAAQEAAGNvbX5hcHBsZX5DbG91ZERvY3MACAAAAAEBAABBY2FkZW1pYQoAAAABAQAAMDNfUmVjZXJjYQAACgAAAAEBAAAwMl9DQVQtQ0FUAAAHAAAAAQEAADAwX0NBVHMACQAAAAEBAAAwMl9DQVQtRU4AAAAOAAAAAQEAADAxX1JlZmVyZW5jaWVzAAATAAAAAQEAAEhvd2FyZGV0YWwyMDEwYS5wZGYAMAAAAAEGAAAEAAAAFAAAACAAAAAwAAAASAAAAGQAAAB0AAAAiAAAAJwAAACsAAAAwAAAANgAAAAIAAAABAMAAJ1QAAAAAAAACAAAAAQDAAAU5AAAAAAAAAgAAAAEAwAAG+QAAAAAAAAIAAAABAMAACKFAQAAAAAACAAAAAQDAAAjhQEAAAAAAAgAAAAEAwAADJcBAAAAAAAIAAAABAMAALaYAQAAAAAACAAAAAQDAAAXtQEAAAAAAAgAAAAEAwAAGrUBAAAAAAAIAAAABAMAAErPAQAAAAAACAAAAAQDAAB41gEAAAAAAAgAAAAEAwAApvIBAAAAAAAwAAAAAQYAACwBAAA8AQAATAEAAFwBAABsAQAAfAEAAIwBAACcAQAArAEAALwBAADMAQAA3AEAAAgAAAAABAAAQcPHfQKAAAAYAAAAAQIAAAEAAAAAAAAADwAAAAAAAAAAAAAAAAAAAAgAAAAEAwAACgAAAAAAAAAEAAAAAwMAAPYBAAAIAAAAAQkAAGZpbGU6Ly8vDAAAAAEBAABNYWNpbnRvc2ggSEQIAAAABAMAAAAwiEbvAAAACAAAAAAEAABBx0HtFIAAACQAAAABAQAAOEUzM0RDMUMtRTI0Ny00QTY0LTk5NkQtNUY3OTkzNkFGNDRGGAAAAAECAACBAAAAAQAAAO8TAAABAAAAAAAAAAAAAAABAAAAAQEAAC8AAAAAAAAAAQUAABoAAAABAQAATlNVUkxEb2N1bWVudElkZW50aWZpZXJLZXkAAAQAAAADAwAAJBMAADwBAAABAgAAMTkzZWJmYTIzZmJiMTY4NmU2ZjFlMWI5OTc4ZDdiOGIxZDRjN2E4YjFjMzRlYjg0ZTk1Y2QwNDBkODhlYzJjMTswMDswMDAwMDAwMDswMDAwMDAwMDswMDAwMDAwMDswMDAwMDAwMDAwMDAwMDIwO2NvbS5hcHBsZS5hcHAtc2FuZGJveC5yZWFkLXdyaXRlOzAxOzAxMDAwMDBiOzAwMDAwMDAwMDAwMWYyYTY7NjI7L3VzZXJzL2lvL2xpYnJhcnkvbW9iaWxlIGRvY3VtZW50cy9jb21+YXBwbGV+Y2xvdWRkb2NzL2FjYWRlbWlhLzAzX3JlY2VyY2EvMDJfY2F0LWNhdC8wMF9jYXRzLzAyX2NhdC1lbi8wMV9yZWZlcmVuY2llcy9ob3dhcmRldGFsMjAxMGEucGRmAC8AAAABAQAATlNVUkxCb29rbWFya1F1YXJhbnRpbmVNb3VudGVkTmV0d29ya1ZvbHVtZXNLZXkA5AAAAP7///8BAAAAAAAAABIAAAAEEAAA9AAAAAAAAAAFEAAA7AEAAAAAAAAQEAAANAIAAAAAAABAEAAAJAIAAAAAAAACIAAAAAMAAAAAAAAFIAAAcAIAAAAAAAAQIAAAgAIAAAAAAAARIAAAtAIAAAAAAAASIAAAlAIAAAAAAAATIAAApAIAAAAAAAAgIAAA4AIAAAAAAAAwIAAADAMAAAAAAAABwAAAVAIAAAAAAAARwAAAFAAAAAAAAAASwAAAZAIAAAAAAACA8AAARAMAAAAAAAAUAwCAOAMAAAAAAACIBACADAMAAAAAAAAACAANABoAIwBwAAAAAAAAAgEAAAAAAAAABQAAAAAAAAAAAAAAAAAABlA=},
	bdsk-url-1 = {https://doi.org/10.1080/02687030802453202}}

@book{cat1,
	address = {Hove},
	author = {Kate Swinburn and Gillian Porter and David Howard},
	date-added = {2022-01-04 10:58:42 +0100},
	date-modified = {2024-05-03 12:52:27 +0200},
	publisher = {Psychology {P}ress},
	title = {Comprehensive {A}phasia {T}est},
	year = {2005}}

@book{salmonsetal2021,
	address = {Bellaterra},
	author = {Io Salmons and Adri{\`a} Rofes and Anna Gavarr{\'o}},
	date-added = {2022-01-04 10:54:18 +0100},
	date-modified = {2022-01-04 10:58:04 +0100},
	publisher = {Servei de Publicacions de la UAB},
	title = {Prova integral d'af{\`a}sia. {L}libre d'{\'\i}tems},
	url = {https://ddd.uab.cat/record/250143},
	year = {2021},
	bdsk-url-1 = {https://ddd.uab.cat/record/250143}}

@article{SalmonsGavarro2014,
	author = {Salmons, I. and Gavarr{\'o}, A.},
	date-modified = {2022-01-11 15:47:27 +0100},
	journal = {{S}tem-, {S}praak- en {T}aalpathologie},
	number = {1},
	pages = {11-14},
	title = {The comprehension of {C}atalan {OVS} and {OSV} structures in {B}roca{'}s aphasia},
	volume = {19},
	year = {2014}}

@article{arregi2001,
	author = {Karlos Arregi},
	date-added = {2022-01-03 10:07:48 +0100},
	date-modified = {2022-01-03 10:11:26 +0100},
	journal = {Massachussetts {I}nstitute of {T}echnology ({MIT})},
	keywords = {basque, focus, word order},
	title = {Focus and word order in {B}asque},
	year = {2001},
	bdsk-file-1 = {YnBsaXN0MDDSAQIDBFxyZWxhdGl2ZVBhdGhZYWxpYXNEYXRhXxApLi4vLi4vLi4vLi4vRGVza3RvcC9BcnJlZ2ktMjAwMS1mb2N1cy5wZGZPEQFWAAAAAAFWAAIAAAxNYWNpbnRvc2ggSEQAAAAAAAAAAAAAAAAAAAAAAAAAQkQAAf////8VQXJyZWdpLTIwMDEtZm9jdXMucGRmAAAAAAAAAAAAAAAAAAAAAAAAAAAAAAAAAAAAAAAAAAAAAAAAAAAAAAAA/////wAAAAAAAAAAAAAAAAAEAAIAAAogY3UAAAAAAAAAAAAAAAAAB0Rlc2t0b3AAAAIAKC86VXNlcnM6aW86RGVza3RvcDpBcnJlZ2ktMjAwMS1mb2N1cy5wZGYADgAsABUAQQByAHIAZQBnAGkALQAyADAAMAAxAC0AZgBvAGMAdQBzAC4AcABkAGYADwAaAAwATQBhAGMAaQBuAHQAbwBzAGgAIABIAEQAEgAmVXNlcnMvaW8vRGVza3RvcC9BcnJlZ2ktMjAwMS1mb2N1cy5wZGYAEwABLwAAFQACAAn//wAAAAgADQAaACQAUAAAAAAAAAIBAAAAAAAAAAUAAAAAAAAAAAAAAAAAAAGq}}

@booklet{EasyChair:6489,
	author = {Io Salmons and Helena Muntan{\'e}-S{\'a}nchez and Anna Gavarr{\'o}},
	howpublished = {EasyChair Preprint no. 6489},
	title = {The Adaptation and Standardization of the Catalan Version of the Comprehensive Aphasia Test (CAT-CAT): a Preliminary Study},
	year = {EasyChair, 2021}}

@phdthesis{landor2014,
	author = {Roland Viktor Landor},
	date-added = {2021-09-28 17:03:21 +0200},
	date-modified = {2021-09-28 17:04:42 +0200},
	doi = {10.25904/1912/1897},
	school = {Griffith University},
	title = {Grammatical categories and cognition across five languages: the case of grammatical gender and its potential effects on the concepetualisation of objects},
	year = {2014},
	bdsk-file-1 = {YnBsaXN0MDDSAQIDBFxyZWxhdGl2ZVBhdGhZYWxpYXNEYXRhXxAbLi4vTGFuZG9yXzIwMTRfMDJUaGVzaXMucGRmTxEBZAAAAAABZAACAAAMTWFjaW50b3NoIEhEAAAAAAAAAAAAAAAAAAAAAAAAAEJEAAH/////GExhbmRvcl8yMDE0XzAyVGhlc2lzLnBkZgAAAAAAAAAAAAAAAAAAAAAAAAAAAAAAAAAAAAAAAAAAAAAAAAAAAP////8AAAAAUERGIENBUk8AAQABAAAKIGN1AAAAAAAAAAAAAAAAAAdEZXNrdG9wAAACACsvOlVzZXJzOmlvOkRlc2t0b3A6TGFuZG9yXzIwMTRfMDJUaGVzaXMucGRmAAAOADIAGABMAGEAbgBkAG8AcgBfADIAMAAxADQAXwAwADIAVABoAGUAcwBpAHMALgBwAGQAZgAPABoADABNAGEAYwBpAG4AdABvAHMAaAAgAEgARAASAClVc2Vycy9pby9EZXNrdG9wL0xhbmRvcl8yMDE0XzAyVGhlc2lzLnBkZgAAEwABLwAAFQACAAn//wAAAAgADQAaACQAQgAAAAAAAAIBAAAAAAAAAAUAAAAAAAAAAAAAAAAAAAGq},
	bdsk-url-1 = {https://doi.org/10.25904/1912/1897}}

@article{curtissetal74,
	author = {Susan Curtiss and Victoria Fromkin and Stephen Krashen and David Rigler and Marilyn Rigler},
	date-added = {2021-09-25 10:37:52 +0200},
	date-modified = {2021-09-25 10:39:39 +0200},
	doi = {10.2307/412222},
	journal = {Language},
	keywords = {genie; acquisition; development; critical period},
	number = {3},
	pages = {528-554},
	title = {The linguistic development of {G}enie},
	volume = {50},
	year = {1974},
	bdsk-file-1 = {YnBsaXN0MDDSAQIDBFxyZWxhdGl2ZVBhdGhZYWxpYXNEYXRhXxAaLi4vY3VydGlzc2V0YWw3NF9nZW5pZS5wZGZPEQFeAAAAAAFeAAIAAAxNYWNpbnRvc2ggSEQAAAAAAAAAAAAAAAAAAAAAAAAAQkQAAf////8XY3VydGlzc2V0YWw3NF9nZW5pZS5wZGYAAAAAAAAAAAAAAAAAAAAAAAAAAAAAAAAAAAAAAAAAAAAAAAAAAAAA/////wAAAAAAAAAAAAAAAAABAAEAAAogY3UAAAAAAAAAAAAAAAAAB0Rlc2t0b3AAAAIAKi86VXNlcnM6aW86RGVza3RvcDpjdXJ0aXNzZXRhbDc0X2dlbmllLnBkZgAOADAAFwBjAHUAcgB0AGkAcwBzAGUAdABhAGwANwA0AF8AZwBlAG4AaQBlAC4AcABkAGYADwAaAAwATQBhAGMAaQBuAHQAbwBzAGgAIABIAEQAEgAoVXNlcnMvaW8vRGVza3RvcC9jdXJ0aXNzZXRhbDc0X2dlbmllLnBkZgATAAEvAAAVAAIACf//AAAACAANABoAJABBAAAAAAAAAgEAAAAAAAAABQAAAAAAAAAAAAAAAAAAAaM=},
	bdsk-url-1 = {https://doi.org/10.2307/412222}}

@article{fromkinetal74,
	abstract = {The present paper reports on a case of a now-l6-year-old girl who for most of
her life suffered an extreme degree of social isolation and experiential deprivation.
It summarizes her language acquisition which is occurring past the hypothesized
``critical period'' and the implications of this language development as related to
hemispheric maturation and the development of lateralization. The results of a
series of dichotic listening tests administered to her are included.},
	author = {Victoria Fromkin and Stephen Krashen and Susan Curtiss and David Rigler and Marilyn Rigler},
	date-added = {2021-09-25 10:34:24 +0200},
	date-modified = {2021-09-25 10:36:24 +0200},
	journal = {Brain and Language},
	keywords = {genie; wild chid; acquisition; development; critical period},
	pages = {81-107},
	title = {The development of language in {G}enie: a case of language acquisition beyond the "critical period"},
	volume = {1},
	year = {1974},
	bdsk-file-1 = {YnBsaXN0MDDSAQIDBFxyZWxhdGl2ZVBhdGhZYWxpYXNEYXRhXxA4el9yZXZpc2FyL3Byb2JsZW1lcyBkZXNlbnYgbGxlbmcvRnJvbWtpbmV0YWw3NF9nZW5pZS5wZGZPEQHAAAAAAAHAAAIAAAxNYWNpbnRvc2ggSEQAAAAAAAAAAAAAAAAAAAAAAAAAQkQAAf////8XRnJvbWtpbmV0YWw3NF9nZW5pZS5wZGYAAAAAAAAAAAAAAAAAAAAAAAAAAAAAAAAAAAAAAAAAAAAAAAAAAAAA/////wAAAAAAAAAAAAAAAAABAAQAAAogY3UAAAAAAAAAAAAAAAAAFnByb2JsZW1lcyBkZXNlbnYgbGxlbmcAAgBULzpVc2VyczppbzpEZXNrdG9wOkFjYWRlbWlhOnpfcmV2aXNhcjpwcm9ibGVtZXMgZGVzZW52IGxsZW5nOkZyb21raW5ldGFsNzRfZ2VuaWUucGRmAA4AMAAXAEYAcgBvAG0AawBpAG4AZQB0AGEAbAA3ADQAXwBnAGUAbgBpAGUALgBwAGQAZgAPABoADABNAGEAYwBpAG4AdABvAHMAaAAgAEgARAASAFJVc2Vycy9pby9EZXNrdG9wL0FjYWRlbWlhL3pfcmV2aXNhci9wcm9ibGVtZXMgZGVzZW52IGxsZW5nL0Zyb21raW5ldGFsNzRfZ2VuaWUucGRmABMAAS8AABUAAgAJ//8AAAAIAA0AGgAkAF8AAAAAAAACAQAAAAAAAAAFAAAAAAAAAAAAAAAAAAACIw==}}

@electronic{alfageme2020,
	author = {Ana Alfageme and Isabel Vald{\'e}s},
	date-added = {2021-07-22 16:49:39 +0200},
	date-modified = {2021-07-22 16:50:58 +0200},
	journal = {El {P}a{\'\i}s},
	title = {Ser mujer es perjudicial para su salud},
	urldate = {22 de juliol de 2021},
	year = {2020}}

@article{jorgensenetal2017,
	author = {K.J. J{\o}rgensen and P.C. G{\o}tzsche and M. Kalager and P.H. Zahl},
	date-added = {2021-07-21 12:38:11 +0200},
	date-modified = {2021-07-21 12:47:08 +0200},
	doi = {10.7326/M16-0270},
	journal = {Annals of Internal Medicine},
	number = {5},
	pages = {313-323},
	title = {Breast Cancer Screening in {D}enmark. Breast Cancer Screening in {D}enmark},
	volume = {166},
	year = {2017},
	bdsk-url-1 = {https://doi.org/10.7326/M16-0270}}

@book{boyer2021,
	author = {Anne Boyer},
	date-added = {2021-07-20 18:00:58 +0200},
	date-modified = {2021-07-20 18:02:56 +0200},
	publisher = {Sexto {P}iso},
	title = {Desmorir. {U}na reflexi{\'o}n sobre la enfermedad en un mundo capitalista},
	year = {2021}}

@article{gotzchejorgensen2013,
	author = {P.C. G{\o}tzsche and K.J. J{\o}rgensen},
	date-added = {2021-07-20 17:29:35 +0200},
	date-modified = {2021-07-20 17:31:26 +0200},
	doi = {10.1002/14651858.CD001877.pub5},
	journal = {Cochrane Database of Systematic Reviews},
	number = {CD001877},
	title = {Screening for breast cancer with mammography},
	volume = {6},
	year = {2013},
	bdsk-url-1 = {https://doi.org/10.1002/14651858.CD001877.pub5}}

@article{diegolazaroetal2021,
	author = {Beatriz de Diego-L{\'a}zaro and Andrea Pittman and Mar{\'\i}a Adelaida Restrepo},
	date-added = {2021-07-01 20:01:11 +0200},
	date-modified = {2021-07-01 20:03:21 +0200},
	doi = {https://doi.org/10.1044/2020_JSLHR-20-00487},
	journal = {Journal of Speech, Language, and Hearing Research},
	keywords = {bilingualism, hearing loss, deaf},
	pages = {965-978},
	title = {Is oral bilingualism an advantage for word learning in children with hearing loss?},
	volume = {64},
	year = {2021},
	bdsk-file-1 = {YnBsaXN0MDDSAQIDBFxyZWxhdGl2ZVBhdGhZYWxpYXNEYXRhXxAaLi4vRGllZ29MYXphcm9ldGFsMjAyMS5wZGZPEQFeAAAAAAFeAAIAAAxNYWNpbnRvc2ggSEQAAAAAAAAAAAAAAAAAAAAAAAAAQkQAAf////8XRGllZ29MYXphcm9ldGFsMjAyMS5wZGYAAAAAAAAAAAAAAAAAAAAAAAAAAAAAAAAAAAAAAAAAAAAAAAAAAAAA/////wAAAAAAAAAAAAAAAAABAAEAAAogY3UAAAAAAAAAAAAAAAAAB0Rlc2t0b3AAAAIAKi86VXNlcnM6aW86RGVza3RvcDpEaWVnb0xhemFyb2V0YWwyMDIxLnBkZgAOADAAFwBEAGkAZQBnAG8ATABhAHoAYQByAG8AZQB0AGEAbAAyADAAMgAxAC4AcABkAGYADwAaAAwATQBhAGMAaQBuAHQAbwBzAGgAIABIAEQAEgAoVXNlcnMvaW8vRGVza3RvcC9EaWVnb0xhemFyb2V0YWwyMDIxLnBkZgATAAEvAAAVAAIACf//AAAACAANABoAJABBAAAAAAAAAgEAAAAAAAAABQAAAAAAAAAAAAAAAAAAAaM=},
	bdsk-url-1 = {https://doi.org/10.1044/2020_JSLHR-20-00487}}

@article{aissen2003,
	author = {Judith Aissen},
	date-added = {2020-08-26 11:07:25 +0200},
	date-modified = {2020-08-26 11:20:05 +0200},
	journal = {Natural Language and Linguistic Theory},
	keywords = {DOM; object marking},
	number = {3},
	pages = {435-483},
	title = {Differential {O}bject {M}arking: iconicity vs. economy},
	volume = {21},
	year = {2003}}

@incollection{abels2007,
	address = {Amsterdam},
	author = {Klaus Abels},
	booktitle = {Linguistic Variation Yearbook},
	date-added = {2020-08-25 18:13:49 +0200},
	date-modified = {2020-08-25 18:22:39 +0200},
	editor = {Jeroen van Craenenbroeck},
	pages = {53-120},
	publisher = {John Benjamins Publishing},
	title = {Towards a restrictive theory of (remnant) movement},
	year = {2007}}

@article{helsinki,
	author = {{World Medical Association}},
	date-modified = {2021-08-13 14:04:19 +0200},
	journal = {Bulletin of the World Health Organization},
	number = {4},
	pages = {373 - 374},
	publisher = {World Health Organization},
	title = {World Medical Association Declaration of Helsinki. Ethical principles for medical research involving human subjects.},
	type = {Journal / periodical articles},
	volume = {79},
	year = {2001}}

@article{bastiaanseedwards2004,
	author = {Roelien Bastiaanse and Susan Edwards},
	date-added = {2021-08-10 12:31:34 +0200},
	date-modified = {2021-08-10 12:33:08 +0200},
	doi = {10.1016/S0093-934X(03)00306-7},
	journal = {Brain and Language},
	number = {1},
	pages = {91-107},
	title = {Word order and finiteness in {D}utch and {E}nglish {B}roca's and {W}ernicke's aphasia},
	volume = {89},
	year = {2004},
	bdsk-url-1 = {https://doi.org/10.1016/S0093-934X(03)00306-7}}

@article{lonziluzzatti1993,
	author = {Lidia Lonzi and Claudio Luzzatti},
	date-added = {2021-08-10 12:29:05 +0200},
	date-modified = {2021-08-13 11:12:45 +0200},
	doi = {10.1006/brln.1993.1048},
	journal = {Brain and Language},
	keywords = {italian},
	pages = {306-317},
	title = {Relevance of adverb distribution for the analysis of sentence representation in agrammatic patients},
	volume = {45},
	year = {1993},
	bdsk-url-1 = {https://doi.org/10.1006/brln.1993.1048}}

@article{grodzinskyfinkel1998,
	author = {Yosef Grodzinsky and Lisa Finkel},
	date-added = {2021-08-10 12:20:45 +0200},
	date-modified = {2021-08-13 11:09:03 +0200},
	doi = {10.1162/089892998562708},
	journal = {Journal of Cognitive Neuroscience},
	number = {2},
	pages = {281-292},
	title = {The neurology of empty categories: aphasics' failure to detect ungrammaticality},
	volume = {20},
	year = {1998},
	bdsk-url-1 = {https://doi.org/10.1162/089892998562708}}

@article{suner1988,
	author = {Margarita Su{\~n}er},
	date-added = {2021-08-10 11:23:40 +0200},
	date-modified = {2021-08-13 11:20:08 +0200},
	doi = {10.1007/BF00133904},
	journal = {Natural Language and Linguistic Theory},
	number = {3},
	pages = {391-434},
	title = {The role of agreement in clitic-doubled constructions},
	volume = {6},
	year = {1988},
	bdsk-url-1 = {https://doi.org/10.1007/BF00133904}}

@incollection{friedmannetal2012,
	author = {Naama Friedmann and Aviah Gvion},
	booktitle = {Enjoy {L}inguistics! {P}apers offered to {L}uigi {R}izzi on the occasion of his 60th birthday},
	date-added = {2021-07-14 18:11:39 +0200},
	date-modified = {2021-07-14 18:16:23 +0200},
	editor = {Valentina Bianchi and Cristiano Chesi},
	pages = {192-204},
	publisher = {CISCL Press},
	title = {Intervention an locality in agrammatic aphasia},
	year = {2012}}

@article{sheppardetal2015,
	author = {Shannon Sheppard and Matthew Walenski and Tracy Love and Lewis P. Shapiro},
	date-added = {2021-07-14 17:32:31 +0200},
	date-modified = {2021-07-14 17:33:43 +0200},
	doi = {10.1044/2015_JSLHR-L-14-0099.},
	journal = {Journal of Speech, Language, and Hearing Research},
	pages = {781-797},
	title = {The auditory comprehension of wh-questions in aphasia: support for the intervener hypothesis},
	volume = {58},
	year = {2015},
	bdsk-url-1 = {https://doi.org/10.1044/2015_JSLHR-L-14-0099.}}

@article{adeltetal2020,
	author = {Anne Adelt and Frank Burchert and Flavia Adani and Nicole Stadie},
	date-added = {2021-07-14 17:23:49 +0200},
	date-modified = {2021-07-14 17:25:08 +0200},
	doi = {10.1080/02687038.2019.1645290},
	journal = {Aphasiology},
	number = {8},
	pages = {970-998},
	title = {What matters in processing {G}erman object relative clauses in aphasia: timing or morphosyntactic cues?},
	volume = {34},
	year = {2020},
	bdsk-url-1 = {https://doi.org/10.1080/02687038.2019.1645290}}

@article{varlokostaetal2014,
	author = {Spyridoula Varlokosta and Michaela Nerantzini and Despina Papadopoulou and Roelien Bastiaanse and Alan Beretta},
	date-added = {2021-07-14 17:10:59 +0200},
	date-modified = {2021-07-14 17:12:32 +0200},
	doi = {10.1016/j.lingua.2014.05.013},
	journal = {Lingua},
	pages = {80-94},
	title = {Minimality effects in agrammatic comprehension: the role of lexical restriction and feature impoverishment},
	volume = {148},
	year = {2014},
	bdsk-url-1 = {https://doi.org/10.1016/j.lingua.2014.05.013}}

@article{adeltetal2017,
	author = {Anne Adelt and Nicole Stadie and Romy Lassotta and Flavia Adani and Frank Burchert},
	date-added = {2021-07-14 17:03:04 +0200},
	date-modified = {2021-07-14 17:04:24 +0200},
	doi = {10.1016/j.jneuroling.2017.01.002},
	journal = {Journal of Neurolinguistics},
	pages = {17-47},
	title = {Feature dissimilarities in the processing of {G}erman relative clauses in aphasia},
	volume = {44},
	year = {2017},
	bdsk-url-1 = {https://doi.org/10.1016/j.jneuroling.2017.01.002}}

@article{friedmannetal2016,
	author = {Naama Friedmann and Luigi Rizzi and Adriana Belletti},
	date-added = {2021-07-13 14:00:11 +0200},
	date-modified = {2021-07-13 14:04:45 +0200},
	doi = {10.5334/gjgl.165},
	journal = {Glossa: a journal of general linguistics},
	keywords = {aphasia, agrammatism, case, intervention effects, topicalisation},
	number = {1},
	pages = {1-28},
	title = {No case for case in locality: case does not help interpretation when intervention blocks {A}-bar chains},
	volume = {2},
	year = {2016},
	bdsk-url-1 = {https://doi.org/10.5334/gjgl.165}}

@phdthesis{salmons2015,
	address = {Bellaterra},
	author = {Io Salmons},
	date-added = {2021-07-13 11:46:45 +0200},
	date-modified = {2022-01-04 11:05:45 +0100},
	school = {Universitat Aut{\`o}noma de Barcelona},
	title = {The agrammatic comprehension of contrastive focus and clitic left dislocation in {C}atalan},
	year = {2015}}

@incollection{cinquerizzi08,
	author = {Guglielmo Cinque and Luigi Rizzi},
	booktitle = {{CISCL} {W}orking {P}apers on {L}anguage and {C}ognition},
	date-added = {2021-07-08 16:53:00 +0200},
	date-modified = {2021-07-08 16:57:38 +0200},
	editor = {Vicenzo Moscati},
	pages = {43-59},
	publisher = {Universit{\`a} degli {S}tudi di {S}iena},
	title = {The cartography of syntactic structures},
	volume = {2},
	year = {2008},
	bdsk-file-1 = {YnBsaXN0MDDSAQIDBFxyZWxhdGl2ZVBhdGhZYWxpYXNEYXRhXxA2Li4vLi4vLi4vLi4vVm9sdW1lcy9JTy8wNF9BcnRpY2xlcy9jaW5xdWVyaXp6aTIwMDgucGRmTxEBRAAAAAABRAACAAACSU8AAAAAAAAAAAAAAAAAAAAAAAAAAAAAAAAAAAAAAEJEAAH/////E2NpbnF1ZXJpenppMjAwOC5wZGYAAAAAAAAAAAAAAAAAAAAAAAAAAAAAAAAAAAAAAAAAAAAAAAAAAAAAAAAAAP////8AAAAAAAAAAAAAAAD/////AAAKAHhGAAAAAAAAAAAAAAAAAAswNF9BcnRpY2xlcwAAAgAsLzpWb2x1bWVzOklPOjA0X0FydGljbGVzOmNpbnF1ZXJpenppMjAwOC5wZGYADgAoABMAYwBpAG4AcQB1AGUAcgBpAHoAegBpADIAMAAwADgALgBwAGQAZgAPAAYAAgBJAE8AEgAgLzA0X0FydGljbGVzL2NpbnF1ZXJpenppMjAwOC5wZGYAEwALL1ZvbHVtZXMvSU8A//8AAAAIAA0AGgAkAF0AAAAAAAACAQAAAAAAAAAFAAAAAAAAAAAAAAAAAAABpQ==}}

@article{ott2014,
	author = {Dennis Ott},
	date-added = {2021-07-08 16:38:52 +0200},
	date-modified = {2021-07-08 16:40:13 +0200},
	doi = {10.1162/ling_a_00155},
	journal = {Linguistic Inquiry},
	keywords = {clld, dislocation. ld},
	number = {2},
	pages = {269-303},
	title = {An ellipsis approach to contrastive left-dislocation},
	volume = {45},
	year = {2014},
	bdsk-file-1 = {YnBsaXN0MDDSAQIDBFxyZWxhdGl2ZVBhdGhZYWxpYXNEYXRhXxAuLi4vLi4vLi4vLi4vVm9sdW1lcy9JTy8wNF9BcnRpY2xlcy9PdHQyMDE0LnBkZk8RASQAAAAAASQAAgAAAklPAAAAAAAAAAAAAAAAAAAAAAAAAAAAAAAAAAAAAABCRAAB/////wtPdHQyMDE0LnBkZgAAAAAAAAAAAAAAAAAAAAAAAAAAAAAAAAAAAAAAAAAAAAAAAAAAAAAAAAAAAAAAAAAAAAD/////AAAAAFBERiBDQVJP/////wAACgB4RgAAAAAAAAAAAAAAAAALMDRfQXJ0aWNsZXMAAAIAJC86Vm9sdW1lczpJTzowNF9BcnRpY2xlczpPdHQyMDE0LnBkZgAOABgACwBPAHQAdAAyADAAMQA0AC4AcABkAGYADwAGAAIASQBPABIAGC8wNF9BcnRpY2xlcy9PdHQyMDE0LnBkZgATAAsvVm9sdW1lcy9JTwD//wAAAAgADQAaACQAVQAAAAAAAAIBAAAAAAAAAAUAAAAAAAAAAAAAAAAAAAF9},
	bdsk-url-1 = {https://doi.org/10.1162/ling_a_00155}}

@article{bianchifrascarelli2010,
	author = {Valentina Bianchi and Mara Frascarelli},
	date-added = {2021-02-16 16:24:52 +0100},
	date-modified = {2025-02-11 13:01:02 +0100},
	journal = {Iberia: an International Journal of Theoretical Linguistics},
	number = {1},
	pages = {43-88},
	title = {Is topic a root phenomenon?},
	volume = {2},
	year = {2010}}

@incollection{belletti1999,
	address = {Berlin},
	author = {Adriana Belletti},
	booktitle = {Clitics in the languages of {E}urope},
	date-added = {2021-02-16 16:06:48 +0100},
	date-modified = {2022-12-08 11:15:28 +0100},
	doi = {10.1515/9783110804010.543},
	editor = {Henk van Riemsdijk},
	pages = {543-579},
	publisher = {Mouton de Gruyter},
	title = {Italian/{R}omance clitics: structure and derivation},
	year = {1999},
	bdsk-url-1 = {https://doi.org/10.1515/9783110804010.543}}

@article{sola2002,
	author = {Jaume Sol{\`a}},
	date-added = {2021-02-16 16:04:21 +0100},
	date-modified = {2021-08-13 11:19:23 +0200},
	doi = {10.5565/rev/catjl.60},
	journal = {Catalan Journal of Linguistics},
	pages = {225-255},
	title = {Clitic climbing and null subject languages},
	volume = {1},
	year = {2002},
	bdsk-url-1 = {https://doi.org/10.5565/rev/catjl.60}}

@incollection{kayne1989,
	address = {Dordrecht},
	author = {Richard S. Kayne},
	booktitle = {The {N}ull {S}ubject {P}arameter},
	date-added = {2021-02-16 15:53:16 +0100},
	date-modified = {2021-08-13 11:11:56 +0200},
	doi = {10.1007/978-94-009-2540-3_8},
	editor = {Osvaldo Jaeggli and Kenneth Safir},
	pages = {239-261},
	publisher = {Kluwer},
	title = {Null subjects and clitic climbing},
	year = {1989},
	bdsk-url-1 = {https://doi.org/10.1007/978-94-009-2540-3_8}}

@incollection{goodall2001,
	address = {Dordrecht},
	author = {Grant Goodall},
	booktitle = {Objects and other subjects: studies in natural language and linguistic theory},
	date-added = {2021-02-16 15:31:42 +0100},
	date-modified = {2021-02-16 15:35:36 +0100},
	doi = {10.1007/978-94-010-0991-1_8},
	editor = {William D. Davies and Stanley Dubinsky},
	pages = {193-222},
	publisher = {Springer},
	title = {The {EPP} in Spanish},
	year = {2001},
	bdsk-url-1 = {https://doi.org/10.1007/978-94-010-0991-1_8}}

@incollection{villagarcia2013,
	address = {Amherst},
	author = {Julio Villa-Garc{\'\i}a},
	booktitle = {{NELS} 42},
	date-added = {2021-02-16 13:57:00 +0100},
	date-modified = {2022-12-08 11:27:30 +0100},
	editor = {Stefan Keine and Shayne Sloggett},
	pages = {245-246},
	publisher = {Graduate Linguistic Student Association of the University of Massachusetts},
	title = {On the status of preverbal subjects in {S}panish: evidence for a dedicated subject position},
	year = {2013}}

@incollection{suner2003,
	address = {Amsterdam},
	author = {Margarita Su{\~n}er},
	booktitle = {A {R}omance perspective on language knowledge and use},
	date-added = {2021-02-16 13:54:13 +0100},
	date-modified = {2021-08-13 11:20:25 +0200},
	doi = {10.1075/cilt.238.25sun},
	pages = {341-357},
	publisher = {John Benjamins Publishing},
	title = {The lexical preverbal subject in a {R}omance null subject language: where are thou?},
	year = {2003},
	bdsk-url-1 = {https://doi.org/10.1075/cilt.238.25sun}}

@book{rizzi1982,
	address = {Dordrecht},
	author = {Luigi Rizzi},
	date-added = {2021-02-16 13:52:41 +0100},
	date-modified = {2021-08-13 11:15:58 +0200},
	doi = {10.1515/9783110883718},
	publisher = {Foris Publications},
	title = {Issues in {I}talian syntax},
	year = {1982},
	bdsk-url-1 = {https://doi.org/10.1515/9783110883718}}

@incollection{vallduvi1993,
	address = {Amsterdam},
	author = {Enric Vallduv{\'\i}},
	booktitle = {Linguistic {P}erspectives on {R}omance {L}anguages: selected papers from the {XXI} {L}inguistic {S}ymposium on {R}omance {L}anguages},
	date-added = {2021-02-16 13:45:00 +0100},
	date-modified = {2021-02-16 13:48:51 +0100},
	doi = {10.1075/cilt.103.31val},
	editor = {William J. Ashby and Marianne Mithun and Giorgio Perissinotto},
	pages = {335-350},
	publisher = {John Benjamins Publishing},
	title = {{C}atalan as {OVS}: evidence from information packaging},
	year = {1993},
	bdsk-url-1 = {https://doi.org/10.1075/cilt.103.31val}}

@phdthesis{sola1992,
	address = {Bellaterra},
	author = {Jaume Sol{\`a}},
	date-added = {2021-02-16 13:43:33 +0100},
	date-modified = {2021-02-16 13:44:58 +0100},
	school = {Universitat Aut{\`o}noma de Barcelona},
	title = {Agreement and subjects},
	year = {1992}}

@article{bonet1990,
	author = {Eul{\`a}lia Bonet},
	date-added = {2021-02-16 13:42:23 +0100},
	date-modified = {2021-02-16 13:43:31 +0100},
	journal = {{MIT} {W}orking papers in {L}inguistics},
	pages = {1-26},
	title = {Subjects in {C}atalan},
	volume = {13},
	year = {1990}}

@incollection{belletti2001,
	address = {New York},
	author = {Adriana Belletti},
	booktitle = {Subject inversion in {R}omance and the {T}heory of {U}niversal {G}rammar},
	date-added = {2021-02-16 13:31:06 +0100},
	date-modified = {2021-08-04 16:02:46 +0200},
	editor = {Aafke C.J. Hulk and Jean-Yves Pollock},
	pages = {60-90},
	publisher = {Oxford University Press},
	title = {Inversion as focalization},
	year = {2001}}

@incollection{ordonez2007,
	address = {Amsterdam},
	author = {Francisco Ord{\'o}{\~n}ez},
	booktitle = {Romance {L}anguages and {L}inguistic {T}heory 2005},
	date-added = {2021-02-16 13:16:19 +0100},
	date-modified = {2021-08-13 11:14:51 +0200},
	doi = {10.1075/cilt.291.17ord},
	editor = {Sergio Baauw and Frank Drijkoningen and Manuela Pinto},
	pages = {259-280},
	publisher = {John Benjamins Publishing},
	title = {Cartography of postverbal subjects in {S}panish and {C}atalan},
	year = {2007},
	bdsk-url-1 = {https://doi.org/10.1075/cilt.291.17ord}}

@article{friedmannetal2009,
	author = {Naama Friedmann and Adriana Belletti and Luigi Rizzi},
	date-added = {2021-02-16 12:17:06 +0100},
	date-modified = {2022-12-08 12:03:05 +0100},
	doi = {10.1016/j.lingua.2008.09.002},
	journal = {Lingua},
	number = {1},
	pages = {67-88},
	title = {Relativized relatives: types of intervention in the acquisition of {A}-bar dependencies},
	volume = {119},
	year = {2009},
	bdsk-url-1 = {https://doi.org/10.1016/j.lingua.2008.09.002}}

@article{bellettietal2012,
	author = {Adriana Belletti and Naama Friedmann and Dominique Brunato and Luigi Rizzi},
	date-added = {2021-02-16 12:12:20 +0100},
	date-modified = {2021-02-16 12:19:20 +0100},
	doi = {10.1016/j.lingua.2012.02.007},
	journal = {Lingua},
	number = {10},
	pages = {1053-1069},
	title = {Does gender make a difference? {C}omparing the effect of gender on children's comprehension of relative clauses in {H}ebrew and {I}talian},
	volume = {122},
	year = {2012},
	bdsk-url-1 = {https://doi.org/10.1016/j.lingua.2012.02.007}}

@article{adani2010,
	author = {Flavia Adani},
	date-added = {2021-02-16 12:10:41 +0100},
	date-modified = {2021-02-16 12:18:59 +0100},
	doi = {10.1017/S0305000909990250},
	journal = {Journal of Child Language},
	number = {1},
	pages = {141-165},
	title = {Rethinking the acquisition of relative clauses in {I}talian: towards a grammatically based account},
	volume = {38},
	year = {2010},
	bdsk-url-1 = {https://doi.org/10.1017/S0305000909990250}}

@article{hickokAvrutin96,
	author = {Gregory Hickok and Sergey Avrutin},
	date-added = {2021-02-16 11:59:21 +0100},
	date-modified = {2021-08-13 11:10:50 +0200},
	doi = {10.1006/brln.1996.0014},
	journal = {Brain and Language},
	pages = {314-327},
	title = {Comprehension of wh-questions in two {B}roca's aphasics},
	volume = {52},
	year = {1996},
	bdsk-url-1 = {https://doi.org/10.1006/brln.1996.0014}}

@article{hauseretal2002,
	author = {{Marc D.} Hauser and Noam Chosmky and {W. Tecumseh} Fitch},
	date-added = {2020-09-03 12:43:20 +0200},
	date-modified = {2020-09-03 12:45:15 +0200},
	doi = {10.1126/science.298.5598.1569},
	journal = {Science},
	number = {5598},
	pages = {1569-1579},
	title = {The faculty of language: what is it, who has it, and how did it evolve?},
	volume = {298},
	year = {2002},
	bdsk-file-1 = {YnBsaXN0MDDSAQIDBFxyZWxhdGl2ZVBhdGhZYWxpYXNEYXRhXxBHLi4vLi4vLi4vLi4vVm9sdW1lcy9JTy8wNF9BcnRpY2xlcy9oYXVzZXIuY2hvbXNreS5maXRjaC5zY2llbmNlMjAwMi5wZGZPEQGKAAAAAAGKAAIAAAJJTwAAAAAAAAAAAAAAAAAAAAAAAAAAAAAAAAAAAAAAQkQAAf////8faGF1c2VyLmNob21za3kuZml0I0ZGRkZGRkZGLnBkZgAAAAAAAAAAAAAAAAAAAAAAAAAAAAAAAAAAAAAAAAAA/////wAAAAAAAAAAAAAAAP////8AAAoAeEYAAAAAAAAAAAAAAAAACzA0X0FydGljbGVzAAACAD0vOlZvbHVtZXM6SU86MDRfQXJ0aWNsZXM6aGF1c2VyLmNob21za3kuZml0Y2guc2NpZW5jZTIwMDIucGRmAAAOAEoAJABoAGEAdQBzAGUAcgAuAGMAaABvAG0AcwBrAHkALgBmAGkAdABjAGgALgBzAGMAaQBlAG4AYwBlADIAMAAwADIALgBwAGQAZgAPAAYAAgBJAE8AEgAxLzA0X0FydGljbGVzL2hhdXNlci5jaG9tc2t5LmZpdGNoLnNjaWVuY2UyMDAyLnBkZgAAEwALL1ZvbHVtZXMvSU8A//8AAAAIAA0AGgAkAG4AAAAAAAACAQAAAAAAAAAFAAAAAAAAAAAAAAAAAAAB/A==},
	bdsk-url-1 = {https://doi.org/10.1126/science.298.5598.1569}}

@inproceedings{nanousiterzi2017,
	address = {Berlin},
	author = {Vicky Nanousi and Arhonto Terzi},
	booktitle = {Proceedings of the 12th {I}nternational {C}onference in {G}reek {L}inguistics},
	date-added = {2020-09-02 17:43:11 +0200},
	date-modified = {2020-09-02 17:46:09 +0200},
	editor = {Thanasis Georgakopoulos and Theodossia-Soula Pavlidou and Miltos Pechlivanos and Artemis Alexiadou and Jannis Androutsopoulos and Alexis Kalokairinos and Stavros Skopeteas and Katerina Stathi},
	pages = {141-156},
	publisher = {Edition Romiosini},
	title = {Noncanonical sentences in agrammatism: the case of {G}reek passives},
	volume = {2},
	year = {2017}}

@incollection{grodzinsky2006,
	address = {New York},
	author = {Yosef Grodzinsky},
	booktitle = {Broca's Region},
	date-added = {2020-09-02 17:38:36 +0200},
	date-modified = {2021-08-13 11:08:37 +0200},
	doi = {10.1093/acprof:oso/9780195177640.001.0001},
	editor = {Yosef Grodzinsky and Katrin Amunts},
	pages = {83-107},
	publisher = {Oxford University Press},
	title = {A blueprint for a brain map of syntax},
	year = {2006},
	bdsk-url-1 = {https://doi.org/10.1093/acprof:oso/9780195177640.001.0001}}

@article{berettaetal1996,
	author = {Alan Beretta and Carolyn Harford and Janet Patterson and Maria Pi{\~n}ango},
	date-added = {2020-09-02 16:52:07 +0200},
	date-modified = {2021-08-13 10:54:15 +0200},
	doi = {10.1007/bf00133362},
	journal = {Natural Language and Linguistic Theory},
	pages = {725-748},
	title = {The derivation of postverbal subjects: evidence from agrammatic aphasia},
	volume = {14},
	year = {1996},
	bdsk-url-1 = {https://doi.org/10.1007/bf00133362}}

@article{terzinanousi2018,
	author = {Arhonto Terzi and Vicky Nanousi},
	date-added = {2020-09-02 16:45:50 +0200},
	date-modified = {2021-08-13 11:21:01 +0200},
	doi = {10.5334/gjgl.274},
	journal = {Glossa: a journal of general linguistics},
	number = {1},
	pages = {1-23},
	title = {Intervention effects in the relative clauses of agrammatics: the role of gender and case},
	volume = {3},
	year = {2018},
	bdsk-url-1 = {https://doi.org/10.5334/gjgl.274}}

@article{hickoketal1993,
	author = {Gregory Hickok and Edgar B. Zurif and Enriqueta Canseco-Gonzalez},
	date-added = {2020-09-02 16:38:35 +0200},
	date-modified = {2021-08-13 11:11:10 +0200},
	doi = {10.1006/brln.1993.1051},
	journal = {Behavioral and Brain Sciences},
	number = {3},
	pages = {371-395},
	title = {Structural description of agrammatic comprehension},
	volume = {45},
	year = {1993},
	bdsk-url-1 = {https://doi.org/10.1006/brln.1993.1051}}

@article{garraffagrillo2008,
	author = {Maria Garraffa and Nino Grillo},
	date-added = {2020-09-02 16:31:32 +0200},
	date-modified = {2020-09-02 17:47:09 +0200},
	doi = {10.1016/j.jneuroling.2007.09.001},
	journal = {Journal of Neurolinguistics},
	number = {2},
	pages = {177-197},
	title = {Canonicity effects as grammatical phenomena},
	volume = {21},
	year = {2008},
	bdsk-url-1 = {https://doi.org/10.1016/j.jneuroling.2007.09.001}}

@article{suetal2007,
	author = {{Yi-ching} Su and Shur-er Lee and Yuh-mei Chung},
	date-added = {2020-09-02 16:27:41 +0200},
	date-modified = {2021-08-13 11:19:41 +0200},
	doi = {10.1016/j.bandl.2006.12.001},
	journal = {Brain and Language},
	number = {1},
	pages = {1-18},
	title = {Asyntactic thematic role assignment by {M}andarin aphasics: a test of the {T}race-{D}eletion {H}ypothesis and the {D}ouble {D}ependency {H}ypothesis},
	volume = {101},
	year = {2007},
	bdsk-url-1 = {https://doi.org/10.1016/j.bandl.2006.12.001}}

@article{gavarrodotti2014,
	author = {Anna Gavarr{\'o} and Horacio Dotti},
	date-added = {2020-09-02 16:23:29 +0200},
	date-modified = {2021-08-13 11:07:43 +0200},
	doi = {10.1080/02687038.2013.843152},
	journal = {Aphasiology},
	number = {1},
	pages = {82-98},
	title = {Long and short passives in {C}atalan and {S}panish},
	volume = {28},
	year = {2014},
	bdsk-url-1 = {https://doi.org/10.1080/02687038.2013.843152}}

@phdthesis{martinezferreiro2010,
	address = {Barcelona},
	author = {Silvia Mart{\'\i}nez-Ferreiro},
	date-added = {2020-09-02 15:45:35 +0200},
	date-modified = {2020-09-02 15:46:52 +0200},
	school = {Universitat Aut{\`o}noma de Barcelona},
	title = {Towards a characterization of agrammatism in {I}bero-{R}omance},
	year = {2010},
	bdsk-file-1 = {YnBsaXN0MDDSAQIDBFxyZWxhdGl2ZVBhdGhZYWxpYXNEYXRhXxA9Li4vLi4vLi4vLi4vVm9sdW1lcy9JTy8wNF9BcnRpY2xlcy9NYXJ0aW5lel9GZXJyZWlyb18yMDEwLnBkZk8RAWIAAAAAAWIAAgAAAklPAAAAAAAAAAAAAAAAAAAAAAAAAAAAAAAAAAAAAABCRAAB/////xpNYXJ0aW5lel9GZXJyZWlyb18yMDEwLnBkZgAAAAAAAAAAAAAAAAAAAAAAAAAAAAAAAAAAAAAAAAAAAAAAAAD/////AAAAAFBERiBDQVJP/////wAACgB4RgAAAAAAAAAAAAAAAAALMDRfQXJ0aWNsZXMAAAIAMy86Vm9sdW1lczpJTzowNF9BcnRpY2xlczpNYXJ0aW5lel9GZXJyZWlyb18yMDEwLnBkZgAADgA2ABoATQBhAHIAdABpAG4AZQB6AF8ARgBlAHIAcgBlAGkAcgBvAF8AMgAwADEAMAAuAHAAZABmAA8ABgACAEkATwASACcvMDRfQXJ0aWNsZXMvTWFydGluZXpfRmVycmVpcm9fMjAxMC5wZGYAABMACy9Wb2x1bWVzL0lPAP//AAAACAANABoAJABkAAAAAAAAAgEAAAAAAAAABQAAAAAAAAAAAAAAAAAAAco=}}

@conference{gavarro2008,
	address = {Turku},
	author = {Anna Gavarr{\'o}},
	booktitle = {The {A}cademy of {A}phasia {M}eeting},
	date-added = {2020-09-02 15:38:14 +0200},
	date-modified = {2020-09-02 15:41:31 +0200},
	month = {20 October},
	title = {Binding and coreference in {C}atalan agrammatism},
	year = {2008},
	bdsk-file-1 = {YnBsaXN0MDDSAQIDBFxyZWxhdGl2ZVBhdGhZYWxpYXNEYXRhXxAyLi4vLi4vLi4vLi4vVm9sdW1lcy9JTy8wNF9BcnRpY2xlcy9nYXZhcnJvMjAwOC5wZGZPEQE0AAAAAAE0AAIAAAJJTwAAAAAAAAAAAAAAAAAAAAAAAAAAAAAAAAAAAAAAQkQAAf////8PZ2F2YXJybzIwMDgucGRmAAAAAAAAAAAAAAAAAAAAAAAAAAAAAAAAAAAAAAAAAAAAAAAAAAAAAAAAAAAAAAAA/////wAAAAAAAAAAAAAAAP////8AAAoAeEYAAAAAAAAAAAAAAAAACzA0X0FydGljbGVzAAACACgvOlZvbHVtZXM6SU86MDRfQXJ0aWNsZXM6Z2F2YXJybzIwMDgucGRmAA4AIAAPAGcAYQB2AGEAcgByAG8AMgAwADAAOAAuAHAAZABmAA8ABgACAEkATwASABwvMDRfQXJ0aWNsZXMvZ2F2YXJybzIwMDgucGRmABMACy9Wb2x1bWVzL0lPAP//AAAACAANABoAJABZAAAAAAAAAgEAAAAAAAAABQAAAAAAAAAAAAAAAAAAAZE=}}

@article{baauwcuetos2003,
	author = {Sergio Baauw and Fernando Cuetos},
	date-added = {2020-09-02 15:36:05 +0200},
	date-modified = {2021-08-13 10:51:38 +0200},
	doi = {10.1207/s15327817la1104_2},
	journal = {Language acquisition},
	number = {4},
	pages = {219-275},
	title = {The interpretation of pronouns in {S}panish language acquisition and breakdown: evidence for the `{P}rinciple {B} {D}elay' as a non-unitary phenomenon},
	volume = {11},
	year = {2003},
	bdsk-file-1 = {YnBsaXN0MDDSAQIDBFxyZWxhdGl2ZVBhdGhZYWxpYXNEYXRhXxA2Li4vLi4vLi4vLi4vVm9sdW1lcy9JTy8wNF9BcnRpY2xlcy9iYWF1d2N1ZXRvczIwMDMucGRmTxEBRAAAAAABRAACAAACSU8AAAAAAAAAAAAAAAAAAAAAAAAAAAAAAAAAAAAAAEJEAAH/////E2JhYXV3Y3VldG9zMjAwMy5wZGYAAAAAAAAAAAAAAAAAAAAAAAAAAAAAAAAAAAAAAAAAAAAAAAAAAAAAAAAAAP////8AAAAAAAAAAAAAAAD/////AAAKAHhGAAAAAAAAAAAAAAAAAAswNF9BcnRpY2xlcwAAAgAsLzpWb2x1bWVzOklPOjA0X0FydGljbGVzOmJhYXV3Y3VldG9zMjAwMy5wZGYADgAoABMAYgBhAGEAdQB3AGMAdQBlAHQAbwBzADIAMAAwADMALgBwAGQAZgAPAAYAAgBJAE8AEgAgLzA0X0FydGljbGVzL2JhYXV3Y3VldG9zMjAwMy5wZGYAEwALL1ZvbHVtZXMvSU8A//8AAAAIAA0AGgAkAF0AAAAAAAACAQAAAAAAAAAFAAAAAAAAAAAAAAAAAAABpQ==},
	bdsk-url-1 = {https://doi.org/10.1207/s15327817la1104_2}}

@article{luzzattietal2001,
	author = {Claudio Luzzatti and Alessio Toraldo and Maria Teresa Guasti and Graziella Ghirardi and Lorena Lorenzi and Caterina Guarnaschelli},
	date-added = {2020-09-02 13:05:28 +0200},
	date-modified = {2021-08-13 11:13:23 +0200},
	doi = {10.1080/02687040143000005},
	journal = {Aphasiology},
	number = {5},
	pages = {419-441},
	title = {Comprehension of reversible active and passive sentences in agrammatism},
	volume = {15},
	year = {2001},
	bdsk-file-1 = {YnBsaXN0MDDSAQIDBFxyZWxhdGl2ZVBhdGhZYWxpYXNEYXRhXxA4Li4vLi4vLi4vLi4vVm9sdW1lcy9JTy8wNF9BcnRpY2xlcy9sdXp6YXR0aWV0YWxfMjAwMS5wZGZPEQFMAAAAAAFMAAIAAAJJTwAAAAAAAAAAAAAAAAAAAAAAAAAAAAAAAAAAAAAAQkQAAf////8VbHV6emF0dGlldGFsXzIwMDEucGRmAAAAAAAAAAAAAAAAAAAAAAAAAAAAAAAAAAAAAAAAAAAAAAAAAAAAAAAA/////wAAAABQREYgQ0FST/////8AAAoAeEYAAAAAAAAAAAAAAAAACzA0X0FydGljbGVzAAACAC4vOlZvbHVtZXM6SU86MDRfQXJ0aWNsZXM6bHV6emF0dGlldGFsXzIwMDEucGRmAA4ALAAVAGwAdQB6AHoAYQB0AHQAaQBlAHQAYQBsAF8AMgAwADAAMQAuAHAAZABmAA8ABgACAEkATwASACIvMDRfQXJ0aWNsZXMvbHV6emF0dGlldGFsXzIwMDEucGRmABMACy9Wb2x1bWVzL0lPAP//AAAACAANABoAJABfAAAAAAAAAgEAAAAAAAAABQAAAAAAAAAAAAAAAAAAAa8=},
	bdsk-url-1 = {https://doi.org/10.1080/02687040143000005}}

@article{friedmann2008,
	author = {Naama Friedmann},
	date-added = {2020-09-02 12:50:22 +0200},
	date-modified = {2021-08-13 11:00:10 +0200},
	doi = {10.1016/j.jneuroling.2006.10.005},
	journal = {Journal of Neurolinguistics},
	number = {2},
	pages = {128-149},
	title = {Traceless relatives: agrammatic comprehension of relative clauses with resumptive pronouns},
	volume = {21},
	year = {2008},
	bdsk-file-1 = {YnBsaXN0MDDSAQIDBFxyZWxhdGl2ZVBhdGhZYWxpYXNEYXRhXxAyLi4vLi4vLi4vLi4vVm9sdW1lcy9JTy8wNF9BcnRpY2xlcy9mcmllZG1hbm4wOC5wZGZPEQE0AAAAAAE0AAIAAAJJTwAAAAAAAAAAAAAAAAAAAAAAAAAAAAAAAAAAAAAAQkQAAf////8PZnJpZWRtYW5uMDgucGRmAAAAAAAAAAAAAAAAAAAAAAAAAAAAAAAAAAAAAAAAAAAAAAAAAAAAAAAAAAAAAAAA/////wAAAABQREYgQ0FST/////8AAAoAeEYAAAAAAAAAAAAAAAAACzA0X0FydGljbGVzAAACACgvOlZvbHVtZXM6SU86MDRfQXJ0aWNsZXM6ZnJpZWRtYW5uMDgucGRmAA4AIAAPAGYAcgBpAGUAZABtAGEAbgBuADAAOAAuAHAAZABmAA8ABgACAEkATwASABwvMDRfQXJ0aWNsZXMvZnJpZWRtYW5uMDgucGRmABMACy9Wb2x1bWVzL0lPAP//AAAACAANABoAJABZAAAAAAAAAgEAAAAAAAAABQAAAAAAAAAAAAAAAAAAAZE=},
	bdsk-url-1 = {https://doi.org/10.1016/j.jneuroling.2006.10.005}}

@phdthesis{jovanov2011,
	address = {Thessaloniki},
	author = {Natasa Jovanov},
	date-added = {2020-09-02 12:48:15 +0200},
	date-modified = {2020-09-02 12:50:17 +0200},
	school = {Aristotle University of Thessaloniki},
	title = {A morpho-syntactic study of patients with {B}roca's aphasia: a comparative study of {S}erbian- and {G}reek-speaking patients},
	year = {2011},
	bdsk-file-1 = {YnBsaXN0MDDSAQIDBFxyZWxhdGl2ZVBhdGhZYWxpYXNEYXRhXxAzLi4vLi4vLi4vLi4vVm9sdW1lcy9JTy8wNF9BcnRpY2xlcy9Kb3Zhbm92IDIwMTEucGRmTxEBOgAAAAABOgACAAACSU8AAAAAAAAAAAAAAAAAAAAAAAAAAAAAAAAAAAAAAEJEAAH/////EEpvdmFub3YgMjAxMS5wZGYAAAAAAAAAAAAAAAAAAAAAAAAAAAAAAAAAAAAAAAAAAAAAAAAAAAAAAAAAAAAAAP////8AAAAAUERGIENBUk//////AAAKAHhGAAAAAAAAAAAAAAAAAAswNF9BcnRpY2xlcwAAAgApLzpWb2x1bWVzOklPOjA0X0FydGljbGVzOkpvdmFub3YgMjAxMS5wZGYAAA4AIgAQAEoAbwB2AGEAbgBvAHYAIAAyADAAMQAxAC4AcABkAGYADwAGAAIASQBPABIAHS8wNF9BcnRpY2xlcy9Kb3Zhbm92IDIwMTEucGRmAAATAAsvVm9sdW1lcy9JTwD//wAAAAgADQAaACQAWgAAAAAAAAIBAAAAAAAAAAUAAAAAAAAAAAAAAAAAAAGY}}

@article{berettaetal2001,
	author = {Alan Beretta and Cristina Schmitt and John Halliwell and Alan Munn and Fernando Cuetos and Sujung Kim},
	date-added = {2020-09-02 12:02:13 +0200},
	date-modified = {2021-08-13 10:54:43 +0200},
	doi = {10.1006/brln.2001.2495},
	journal = {Brain and Language},
	pages = {407-425},
	title = {The effects of scrambling on {S}panish and {K}orean agrammatic interpretation: why linear models fail and structural models survive},
	volume = {79},
	year = {2001},
	bdsk-url-1 = {https://doi.org/10.1006/brln.2001.2495}}

@article{burchertetal2003,
	author = {Frank Burchert and Ria {De Bleser} and Katharina Sonntag},
	date-added = {2020-09-02 11:40:50 +0200},
	date-modified = {2021-08-13 10:56:55 +0200},
	doi = {10.1016/s0093-934x(03)00132-9},
	journal = {Brain and Language},
	number = {2},
	pages = {323-342},
	title = {Does morphology make the difference? {A}grammatic sentence comprehension in {G}erman},
	volume = {87},
	year = {2003},
	bdsk-url-1 = {https://doi.org/10.1016/s0093-934x(03)00132-9}}

@article{gavarro2005,
	author = {Anna Gavarr{\'o}},
	date-added = {2020-08-29 12:10:12 +0200},
	date-modified = {2021-08-13 11:06:51 +0200},
	doi = {10.1016/j.bandl.2005.07.063},
	journal = {Brain and Language},
	number = {1},
	pages = {117-118},
	title = {The interpretation of ambiguous dislocations in {B}roca's aphasia},
	volume = {95},
	year = {2005},
	bdsk-url-1 = {https://doi.org/10.1016/j.bandl.2005.07.063}}

@article{mavisetal2019,
	author = {{\.I}lknur Mavi{\c s} and Se{\c c}kin Arslan and {\"O}zg{\"u}r Aydin},
	date-added = {2020-08-29 11:56:04 +0200},
	date-modified = {2020-08-29 12:09:57 +0200},
	doi = {10.1080/02687038.2019.1622646},
	journal = {Aphasiology},
	pages = {1-17},
	publisher = {Routledge},
	title = {Comprehension of word order in {T}urkish aphasia},
	volume = {0},
	year = {2019},
	bdsk-url-1 = {https://doi.org/10.1080/02687038.2019.1622646}}

@article{friedmannetal2010,
	author = {Naama Friedmann and Julia Reznick and Dina Dolinski-Nuger and Katya Soboleva},
	date-added = {2020-08-29 11:45:37 +0200},
	date-modified = {2021-08-13 11:00:30 +0200},
	doi = {10.1016/j.jneuroling.2009.08.002},
	journal = {Journal of Neurolinguistics},
	number = {1},
	pages = {44-65},
	title = {Comprehension and production of movement-derived sentences by {R}ussian speakers with agrammatic aphasia},
	volume = {23},
	year = {2010},
	bdsk-url-1 = {https://doi.org/10.1016/j.jneuroling.2009.08.002}}

@article{burchertetal2005a,
	author = {Frank Burchert and Maria Swoboda-Moll and Ria {De Bleser}},
	date-added = {2020-08-29 11:38:11 +0200},
	date-modified = {2021-08-13 10:57:16 +0200},
	doi = {10.1016/j.jneuroling.2004.11.007},
	journal = {Journal of Neurolinguistics},
	number = {1},
	pages = {67-88},
	title = {The left periphery in agrammatic clausal representations: evidence from {G}erman},
	volume = {18},
	year = {2005},
	bdsk-url-1 = {https://doi.org/10.1016/j.jneuroling.2004.11.007}}

@article{friedmannshapiro2003,
	author = {Naama Friedmann and Lewis P. Shapiro},
	date-added = {2020-08-29 11:35:59 +0200},
	date-modified = {2021-08-13 11:04:18 +0200},
	doi = {10.1044/1092-4388(2003/023)},
	journal = {Journal of Speech, Language, and Hearing Research},
	number = {2},
	pages = {288-297},
	title = {Agrammatic Comprehension of Simple Active Sentences With Moved Constituents: {H}ebrew {OSV} and {OVS} Structures},
	volume = {46},
	year = {2003},
	bdsk-url-1 = {https://doi.org/10.1044/1092-4388(2003/023)}}

@article{caramazzazurif1976,
	author = {Alfonso Caramazza and Edgar B. Zurif},
	date-added = {2020-08-28 16:16:41 +0200},
	date-modified = {2021-08-13 10:57:57 +0200},
	doi = {10.1016/0093-934X(76)90048-1},
	journal = {Brain and Language},
	number = {4},
	pages = {572-582},
	title = {Dissociation of algorithmic and heuristic processes in language comprehension: evidence from aphasia},
	volume = {3},
	year = {1976},
	bdsk-url-1 = {https://doi.org/10.1016/0093-934X(76)90048-1}}

@incollection{anagnostopoulou1997,
	address = {Amsterdam},
	author = {Elena Anagnostopoulou},
	booktitle = {Materials on Left Dislocation},
	date-added = {2020-08-28 11:20:06 +0200},
	date-modified = {2021-08-13 10:50:28 +0200},
	doi = {10.1075/la.14.11ana},
	editor = {Elena Anagnostopoulou and Henk van Riemsdijk and Frans Zwarts},
	pages = {151-192},
	publisher = {John Benjamins Publishing},
	title = {Clitic left dislocation and contrastive left dislocation},
	year = {1997},
	bdsk-url-1 = {https://doi.org/10.1075/la.14.11ana}}

@book{lopez2009,
	address = {Oxford},
	author = {Luis L{\'o}pez},
	date-added = {2020-08-28 11:03:56 +0200},
	date-modified = {2020-08-28 11:04:57 +0200},
	publisher = {Oxford University Press},
	title = {A derivational syntax for information structure},
	year = {2009}}

@phdthesis{rubio2014,
	address = {Barcelona},
	author = {Carlos Rubio},
	date-added = {2020-08-28 11:02:15 +0200},
	date-modified = {2020-08-28 11:02:58 +0200},
	school = {Universitat Aut{\`o}noma de Barcelona},
	title = {Syntactic constraints on topicalization phenomena},
	year = {2014}}

@book{cinque1990,
	address = {Cambridge},
	author = {Guglielmo Cinque},
	date-added = {2020-08-28 10:54:51 +0200},
	date-modified = {2020-08-28 10:57:02 +0200},
	publisher = {The {MIT} {P}ress},
	title = {Types of {A}'-dependencies},
	year = {1990}}

@book{villalba2009,
	author = {Xavier Villalba},
	date-added = {2020-08-28 10:53:20 +0200},
	date-modified = {2025-02-07 16:56:41 +0100},
	publisher = {Lambert Academic Publishing},
	title = {The syntax and semantics of dislocations in {C}atalan: a study on asymmetric syntax at the peripheries of sentence},
	year = {2009}}

@article{rivero1980,
	author = {Mar{\'\i}a Luisa Rivero},
	date-added = {2020-08-28 10:50:01 +0200},
	date-modified = {2020-08-28 10:53:05 +0200},
	journal = {Linguistic Inquiry},
	number = {2},
	pages = {363-393},
	title = {On left-dislocation and topicalization in {S}panish},
	volume = {11},
	year = {1980}}

@incollection{sancho2002,
	address = {Barcelona},
	author = {Pelegr{\'\i} Sancho},
	booktitle = {Gram{\`a}tica del catal{\`a} contemporani [{G}rammar of {C}ontemporary {C}atalan]},
	date-added = {2020-08-26 11:48:57 +0200},
	date-modified = {2021-08-04 16:04:30 +0200},
	editor = {Joan Sol{\`a} and Maria Rosa Lloret and Joan Mascar{\'o} and Manuel P{\'e}rez Saldanya},
	pages = {1689-1796},
	publisher = {Emp{\'u}ries},
	title = {La preposici{\'o} i el sintagma preposicional [{T}he preposition and the prepositional phrase]},
	volume = {2: {S}intaxi (1-16)},
	year = {2002}}

@book{iec2016,
	address = {Barcelona},
	author = {{{Institut d'{E}studis {C}atalans}}},
	date-added = {2020-08-26 11:26:21 +0200},
	date-modified = {2021-08-13 11:11:32 +0200},
	doi = {10.2436/10.2500.04.1},
	publisher = {Institut d'{E}studis {C}atalans},
	title = {Gram{\`a}tica de la llengua catalana [{C}atalan grammar]},
	year = {2016},
	bdsk-url-1 = {https://doi.org/10.2436/10.2500.04.1}}

@book{sola1994,
	address = {Barcelona},
	author = {Joan Sol{\`a}},
	date-added = {2020-08-26 11:22:46 +0200},
	date-modified = {2020-08-26 11:42:56 +0200},
	publisher = {Editorial Emp{\'u}ries},
	title = {Sintaxi normativa: estat de la q{\"u}esti{\'o} [{N}ormative syntax: the state of the question]},
	year = {1994}}

@book{kerteszetal1990,
	address = {Valencia},
	author = {Andrew Kertesz and {\'A}lvaro Pascual-Leone Pascual and {\'A}lvaro Pascual-Leone Garc{\'\i}a},
	date-added = {2020-08-26 09:50:46 +0200},
	date-modified = {2021-08-04 16:03:38 +0200},
	publisher = {Nau Llibres},
	title = {Bater{\'\i}a de afasias {W}estern: the {W}estern {A}phasia {B}attery en versi{\'o}n y adaptaci{\'o}n castellana [{S}panish version of {W}estern {A}phasia {B}attery]},
	year = {1990}}

@article{bastiaansevanZonneveld2005,
	author = {Roelien Bastiaanse and Ron van Zonneveld},
	date-added = {2020-08-25 18:49:26 +0200},
	date-modified = {2021-08-13 10:52:19 +0200},
	doi = {10.1016/j.jneuroling.2004.11.006},
	journal = {Journal of Neurolinguistics},
	number = {1},
	pages = {57-66},
	title = {Sentence production with verbs of alternating transitivity in agrammatic {B}roca's aphasia},
	volume = {18},
	year = {2005},
	bdsk-url-1 = {https://doi.org/10.1016/j.jneuroling.2004.11.006}}

@article{grodzinsky2000,
	author = {Yosef Grodzinsky},
	date-added = {2020-08-25 18:48:16 +0200},
	date-modified = {2022-01-04 16:00:54 +0100},
	doi = {10.1017/S0140525X00002399},
	journal = {Behavioral and Brain Sciences},
	number = {1},
	pages = {1-71},
	title = {The neurology of syntax: language use without {B}roca's area},
	volume = {23},
	year = {2000},
	bdsk-url-1 = {https://doi.org/10.1017/S0140525X00002399}}

@article{friedmann2006,
	author = {Naama Friedmann},
	date-added = {2020-08-25 18:45:31 +0200},
	date-modified = {2021-08-13 10:59:50 +0200},
	doi = {10.1016/j.bandl.2005.06.002},
	journal = {Brain and Language},
	pages = {151-153},
	title = {Generalizations on variations in comprehension and production: a further source of variation and a possible account},
	volume = {96},
	year = {2006},
	bdsk-url-1 = {https://doi.org/10.1016/j.bandl.2005.06.002}}

@incollection{avrutin2006,
	address = {New York},
	author = {Sergey Avrutin},
	booktitle = {Broca's Region},
	date-added = {2020-08-25 18:38:03 +0200},
	date-modified = {2021-08-13 10:51:17 +0200},
	doi = {10.1093/acprof:oso/9780195177640.003.0004},
	editor = {Yosef Grodzinsky and Katrin Amunts},
	pages = {49-62},
	publisher = {Oxford University Press},
	title = {Weak syntax},
	year = {2006},
	bdsk-url-1 = {https://doi.org/10.1093/acprof:oso/9780195177640.003.0004}}

@article{vasicetal2006,
	author = {Nada Vasic and Sergey Avrutin and Esther Ruigendijk},
	date-added = {2020-08-25 18:33:31 +0200},
	date-modified = {2021-08-13 11:21:25 +0200},
	doi = {10.1016/j.bandl.2005.04.003},
	journal = {Brain and Language},
	number = {2},
	pages = {191-206},
	title = {Interpretation of pronouns in {VP}-ellipsis constructions in {D}utch {B}roca's and {W}ernicke's aphasia},
	volume = {96},
	year = {2006},
	bdsk-url-1 = {https://doi.org/10.1016/j.bandl.2005.04.003}}

@article{burkhardtetal2008,
	author = {Petra Burkhardt and Sergey Avrutin and Maria Mercedes Pi{\~n}ango and Esther Ruigendijk},
	date-added = {2020-08-25 18:28:15 +0200},
	date-modified = {2021-08-13 10:57:34 +0200},
	doi = {10.1016/j.jneuroling.2006.10.004},
	journal = {Journal of Neurolinguistics},
	pages = {120-137},
	title = {Slower-than-normal syntactic processing in agrammatic {B}roca's aphasia: evidece from {D}utch},
	volume = {21},
	year = {2008},
	bdsk-url-1 = {https://doi.org/10.1016/j.jneuroling.2006.10.004}}

@article{frazier1998,
	author = {Lyn Frazier},
	date-added = {2020-08-25 12:26:44 +0200},
	date-modified = {2021-08-13 10:59:30 +0200},
	doi = {10.1023/A:1023241830722},
	journal = {Journal of Psycholinguistic Research},
	pages = {123-146},
	title = {Getting there (slowly)},
	volume = {27},
	year = {1998},
	bdsk-url-1 = {https://doi.org/10.1023/A:1023241830722}}

@incollection{rizzi2004,
	address = {Oxford},
	author = {Luigi Rizzi},
	booktitle = {Structures and Beyond: the Cartography of Syntactic Structures},
	date-added = {2020-08-25 11:40:07 +0200},
	date-modified = {2020-09-02 17:47:49 +0200},
	editor = {Adriana Belletti},
	pages = {104-131},
	publisher = {Oxford University Press},
	title = {Locality and left periphery},
	volume = {3},
	year = {2004}}

@book{rizzi1990,
	address = {Cambridge},
	author = {Rizzi, Luigi},
	date-added = {2020-08-25 11:39:14 +0200},
	date-modified = {2020-08-26 11:19:39 +0200},
	publisher = {The MIT Press},
	title = {Relativized {M}inimality},
	year = {1990}}

@article{grillo2009,
	author = {Grillo, Nino},
	date-added = {2020-08-25 09:43:32 +0200},
	date-modified = {2020-09-02 17:47:21 +0200},
	doi = {10.1016/j.lingua.2008.04.003},
	journal = {Lingua},
	number = {11},
	pages = {1426-1443},
	title = {Generalized minimality: feature impoverishment and comprehension deficits in agrammatism},
	volume = {119},
	year = {2009},
	bdsk-url-1 = {https://doi.org/10.1016/j.lingua.2008.04.003}}

@phdthesis{grillo2008,
	address = {Utrecht and Siena},
	author = {Grillo, Nino},
	date-added = {2020-08-25 09:41:51 +0200},
	date-modified = {2020-08-26 11:20:45 +0200},
	school = {Utrecht University and Universit{\`a} degli Studi di Siena},
	title = {Generalized minimality: syntatic underspecification in {B}roca's aphasia},
	year = {2008}}
